# Supplementary material for: Comprehensive Analysis of the COBRA-Like (COBL) Gene Family in Gossypium Identifies Two COBLs Potentially Associated with Fiber Quality
Source: PLoS One. 2015 Dec 28;10(12):e0145725. doi: 10.1371/journal.pone.0145725 (PMC4692504; doi:10.1371/journal.pone.0145725)
Supplement: S1 Table — (XLS) [file pone.0145725.s005.xls]

## Sheet: Sheet1
S1 Table. Information on 289 accessions used for multiple comparisons of the targeted genes with fiber quality traits.
Materials	Species	Geographical origin	Nucleotide polymorphisma of		Fiber length (mm)b																											Fiber strength (cN/tex)
			COBL9 Dt	COBL13 Dt	Anyang 2007			Anyang 2008			Anyang 2009			Kuche 2007			Kuche 2008			Kuche 2009			Nanjing2007			Nanjing 2008			Nanjing2009			Anyang 2007			Anyang 2008			Anyang 2009			Kuche 2007			Kuche 2008			Kuche 2009
99633	G. hirsutum	Henan, China	A	R	29.17	30.26	29.67	30.32	30.6	30.19	29.2	29.17	28.55	29.97	29.98	31.24	30.81	29.25	30.89	28.21	28.47	29.3	30.88	28.53	30	30.73	28.67	29.58	29.02	30.86	28.57	27.8	27.7	29	28.8	27.9	28.8	28.9	28.8	28.7	29.4	29.3	32.6	29.3	28.3	31.5	27.4	31.2	27.3
0102X-10-1	G. hirsutum	Xinjiang, China	R	R	32.39	32.81	32.1	31.91	32.51		29.94	29.84	29.86	30.82	32.85	30.95	33.74	33.08	32.27	32.51	31.75	29.85	30.88	28.25	30.39	33.67	28.2	30.25	26.22			33.6	34.1	32.8	32	36.2		31.9	34.1	33.8	30.5	32.9	32.3	34.2	35.1	35.7	36.2	31.7	34.1
353DaLingDi3Xi	G. hirsutum	Hebei, China	R	R				30.7	30.68	28.45	26.69	28.35	27.53	29.02	29.91	29.69	30.32	29.63	30.66	28.25	28.53	27.43	30.71	30.88	29.7	29.14	29.6	30.07	28.28		29.24				27.7	29.2	27	23.3	29.4	25.4	26.2	26.9	26.6	29.4	29.9	31	26.4	27.8	27.1
601ChangRongMian	G. hirsutum	Jiangsu, China	R	R	32.9	33.26	33.02	34.12	30.67	35.3	29.94	30.04		32.79	30.54	30.38	30.98	32.16	32.89	31.2	30.39	29.2	31.96	32.69	32.43	28	33.83	33.11	30.31	32.58	33.23	30.9	31.4	31.8	32.8		34.4	29.5	29.3		29.8	31.3	28.6	30	31.7	31.7	33.4	31.8	28.7
70-29-5	G. hirsutum	Yunnan, China	R	R			25.99	26.9	29.44	27.65	28.51	26.17	27.75	24.67	23.74	23.99	26.87	27.03	26.46	28.53	27.57	26.4	28.04	27.57	26.96	26.03	25.02	25.99		26.24				28.5	27.3	29	26.5	28	24.5	26.6	22.5	23.2	22	25.6	26.2	25.8	29.9	27.3	24.2
86-1 (72-100)	G. hirsutum	Beijing, China	R	R	25.75	25.85	26.7	25.96	25.87	26.66	25.64	25.95	25.68	26.19	25.81	25.07	25.67	26.52	26.5	27.1	26.13	26.49	26.83	26.56	26.51	27.3	19.71	20.13	27.15	25.61	26.27	26.6	25.6	26.4	23.5	24.7	24.8	25.5	24.6	24.7	25.5	25.9	24.9	24.5	24.9	27.4	25	24.8	24.5
AC239	G. hirsutum	US	R	R	28.02	27.77	28.65	30.55	29.65	29.37	25.8	25.7	26.38	28.93	30.18	28.58	29.6	28.82	29.45	28.48	28.11	28.34	29.42	29.27	28.96	28.68	29.54	29.63	25.93	26.91	27.88	27.2	27	28	27.9	28.5	25.8	25.8	23.7	25.3	27.4	27.6	27.9	29.3	27.9	28.7	29.3	29	27.7
Acala (DaLing)B	G. hirsutum	US	R	R	29.13	29.65	29.01	30.74	30.74	30.26	28.42	27.94		30.89	30.13	29.66	31.72	31.42	28.96	30.42	29.52	29.02	29.46	30.66	29.07	27.99	28.73	28.4	27.14	27.55	29.3	30.9	31.6	30.8	29.4	29.5	31.4	32.2	30.8		30.2	31.2	30.4	33.4	30.7	30.9	33.9	32.2	29.9
Acala 927	G. hirsutum	US	R	R	28.56	28.86	28.06	29.21	28.82	29.08	27.62	27.39	28.36	29.86	29.79	28.33	29.93	29.23	29.44	29.8	27.74		29.61	30.69	30.31	29.61	28.59	28.25	29.41	31.15	29.81	30.8	28.2	27.7	28	29	29.5	28.4	29.2	28.5	28.3	30.5	30	30	29.7	29.7	28.7	28.9
Acala SJ-1	G. hirsutum	US	R	R			28.49	30.45	30.35		28.78	27.73	27.8	31.63	31.37	29.42	30.72	30.28	31.71	31.05	29.41	29.78	29.52	30.06	28.43	29.74	29.93	30.01	27.21	27.76	28.24			32.9	33.9	30.5		31.3	31.5	30.4	31.4	32.1	32.8	31.3	32.4	35.3	36.7	32.4	30.8
Acala SJ-4	G. hirsutum	US	R	R	29.14	29.47	29.03	30.82	30.59	28.98	28.67	26.86	28.45	29.78	30.52	30.43	29.89	30.78	30.1	28.15	29.78		29	30.23	30.58	28.2	29.44	29.44	28.72	28.97	29.54	30.4	28.9	28.7	27.4	28.9	29.4	30.5	28.5	27.8	30.1	30.9	28.5	28.8	29.4	29.7	32	26.9
Acala SJ-5	G. hirsutum	US	R	R		30.85	29.94	29.45	29.54	31.82	28.12	27.97	27.35	32.02	31.18	30.06	30.14	28.41	29.32	29.67	28.33	28.2	31.09	30.5	31.66	32.36	31.83	31.98		32.3	31.47		32.8	30.3	30.2	29.4	29.6	32	29.5	28.6	31.9	32.4	32	29.1	27	28.4	29.1	29.3	28.6
Acala1517-2	G. hirsutum	US	R	R		27	26.07	27.55	27.03	27.49	26.14	27.06	26.49	27.25	26.13	25.91	26.18	26.46	27.27	26.42	27.25	27.71	25.28	25.68	25.03	24.43	25.66	28.81	26.03	26.41	24.44		30.3	30.3	27	27	27.6	26.8	29	27.7	28.3	30.1	26.9	28.4	26.8	29.5	29.1	27.3	28.3
AcalaSJ-1-9	G. hirsutum	US	R	R	28.62	28.82	29.51	29.22	29.56	30.97	27.95	28.91	27.37	27.87	30.25	28.44	30.56	30.59	30.46	30.39	28.19	27.75	28.65	29.86	29.65	27.55	28.95	29.04	28.18	30.19	30.64	29.7	28.1	29.3	30.2	29.5	28.2	28.4	30.2	28.4	27.2	29.8	30.8	31.1	29.2	31.8	31.3	30.1	27
AnJiYan6Hao	G. hirsutum	Russia	R	R	28.19	28.78	28.15	28.92	28.37	28.38	29.24	27.73		28.29	28.61	29.15	28.33	28.93	28.74	27.03	26.7	26.88	27.56	27	27.44	27.59	27.48	27.87	25.61	26.85	25.38	28.2	28.4	27.6	29.3	28.7	29.3	31.2	28.5		28	29.3	27.9	28.2	30.1	28.6	25	26.1	25.1
Ao152	G. hirsutum	Australia	R	R	28.38	28.53	28.67	29.12	30.07	29.07	27.02	27.4	28.46	30.37	30.66	29.98	30.25	30.96	29.4	29.15	29.23	31.75	28.65	27.43	27.72	29.52	28.8	28.27	28.05	28.8	27.91	28.7	29	29.2	27.8	28.1	28.3	26.5	28.1	29.1	31.6	30.5	27.8	31.8	32.1	29.9	30.5	28.4	32.2
AoC	G. hirsutum	Australia	R	R	28.94	29.42	28.87	28.69	29.66	29.88	26.87	26.61	27.88	29.75	30.24	29.66	30.26	28.5	30.76	28.96	27.94	27.44	27.56	28.44	27.99	27.6	29.45	28.69	27.29	27.05	28.92	31	29.4	27.5	28.6	29.6	27	28.9	27.1	27.3	29	31.6	27.6	30.5	26.8	31.2	32.3	28.8	27.8
AoL23/757	G. hirsutum	Australia	R	R	29.7	29.38	29.66	31.03	29.82	30.53	28.86	28.25	28.37	30.43	30.18	30.07	30.95	30.85	30.58	31.6	29.58	29.09	30.13	30.59	29.46	30.89	30.37	29.98	29.81	28.52	29.86	29.9	32	28.5	28.3	28.5	29.5	31.9	29.7	29.7	31.3	30.6	32.5	31.8	30.7	29.9	30.7	31.4	28.9
AoSiv2	G. hirsutum	US	R	R	30.81	31.29	30.4	30.56	32.03	31.72	30.21	28.87	30.38	30.06	31.34	29.15	31.75	30.28	30.67	30.15	28.87	30.64	30.83	30.13	30.44	29.91	30	30.15	28.76	28.09	29.97	29.5	32.8	31	29.5	31.4	30.6	33	30.5	31.2	28.5	32	30	31.8	28.5	30.6	32	31.1	31.3
Arcot-1	G. hirsutum	US	R	R	30.42	31.53	31.45	31.52	31.53	32.23	29.98	28.69	30.1	31.33	31.17	29.67	31.68	30.67	31.4	31.17	29.43	29.66	31.06	29.38	31.27	30.43	29.03	30.49	30.44	28.33	29.58	27.6	31.2	30.9	30.4	30.3	30.9	31.4	29.4	29.6	30.3	30.7	28.4	29	27.8	29.5	32.7	27.4	29.2
Arcot-1(Yuan)	G. hirsutum	US	R	R	28.43	28.04	29.22	29.45	30.52	29.13	28.15	28.65	28.56	27.5	28.4	29.04	29.28	29.09	28.4	28.87	26.79	27.26	29.1	28.19	28.71	29.83	27.13	29.23	28.37	27.81	29.16	26.9	27.9	27.8	26.5	27.5	26.8	26.6	27	27.8	27.2	26.9	29.2	27.6	27.7	27.7	28.1	25	27.2
Arcot402bne	G. hirsutum	US	R	R			25.38	27.31	25.8	27.75	25.99	24.45	24.28	27.04	27.97	27.17	27.74	28.01	28.93	27.93	25.88	25.97	26.61	26.65	28.69	25.07	29.13	28.99	27.45	26.02	28.28			23.3	26.5	23.8	26.4	25.5	23.7	23.8	27.6	28.9	26.2	29.1	27	29	30.1	25.8	27.8
Arcot436	G. hirsutum	US	R	R	27.59	28.62	27.68	28.59	29.34	26.95	28.12	28.31	27.77	28.87	27.92	27.93	29.7	28.48	27.96	28.64	29.71	26.69	28.49	28.71	26.59	28.04	24.91	26.86	27.05		29.11	26.7	27.4	26.7	25.7	28	26.2	29.2	28.8	26.9	27.1	28.3	27.2	28.9	28.5	27.6	29.4	27.7	28
Arcot438	G. hirsutum	US	R	R	25.59	25.95	26.23		27.18	27.66	25.26	26.2	24.48	27.28	27.26	26.79	28.72	26.24	27.44	28.99	28.62	28.03	26.35	26.62	30.1	25.39	30.81	29.64	26.23	27.11	27.92	24.5	23.9	25.1		27	25.5	24.5	24.7	23.7	26.9	26.3	24.9	29.6	24.8	25.4	29.1	29.8	28.8
Bao6716	G. hirsutum	Hebei, China	R	R	29.17	27	28.25	28.64	29.08	29.25	26.84	27.13	27.32	27.29	28.15	28.55	29.92	28.62	29.8	29.67	29.17	27.57	30.71	29.57	30.17	29.38	27.95	26.86		27.81	26.3	27.7	26.2	26.7	27	26.6	26.1	26	25.7	27.1	27.3	27.1	27.8	30.1	28.1	28.8	29.3	30.7	25.1
Bao6722	G. hirsutum	Hebei, China	R	R			29.23	33.06	31.64	32.25	29.25	28.7		29.98	30.19	29.03	32.11	30.98	30.87	29.87	28.95	28.21	29.28	29.83	29.04	30.16	28.53	29.05	26.87	27.53	28.83			30.8	30.4	30.1	29.8	30	28.8		29	28.7	28.2	32.6	31.1	32.2	31.3	29.8	27.2
BaZhou5628	G. hirsutum	Xinjiang, China	R	R			32.01	31.87	33.1		30.35		28.56	31.18	32.81	30.76	31.25	32.85	32.02	31.65	30.63	30.82	31.85	31.85	32.06	31.74	28.87	29.5		29.55	29			35.4	30.2	33.9		30.1	27.9	27.5	31.2	30.5	27.8	30.9	31.2	31.8	32.7	30.9	27.1
BaZhou7416	G. hirsutum	Xinjiang, China	R	R		31.51	30.85	33.74	33	32.94	29.53	31.41	30.29	33.55	32.13	31.51	30.84	33.62	33.97	29.52	29.89	29.51	33.02	30.97	33.54	30.6	30.7	32.64					31.8	31.4	33.4	36.2	34.1	30	26	32.9	31.5	34.5	29.2	29.5	32.9	34.6	27.8	32.7	28.1
BELLSIRO	G. hirsutum	US	R	R	27.29	26.88	26.28	27.15	28.83	28.66	25.76	26.43	26.51	29.4	27.85	28.2	28.21	28.78	29.03	27.68	28.29	27.37	27.94	28.65	28.47	30.37	26.28	25.91	26	25.37	27.96	26	28.3	27.3	25.4	28.9	27.2	24	27	25.9	27.2	26.4	27.3	26.2	27.6	29.1	29	26.6	26.2
BPA68	G. hirsutum	Uganda	R	R	26.23	26.23	26.37	27.01	27.51	26.79	26.45	25.9	27.14	27.13	28.8	26.07	29.63	27.7	27.86	27.18	27.01	27.23	27.76	28.63	29.07	28.82	27.1	27.4	26.92	26.33		27.8	25.7	27.6	25.4	28.4	25.5	27.2	28.5	27.7	25.6	27.2	25.2	29.5	27	26.4	27.3	26.7	26.9
Bu3363	G. hirsutum	US	R	R	28.14	27.87	27.84	28.69	28.8	28.16	27.01	26.8	27.35	28.62	29.13	28.41	28.56	28.18	28.54	26.68	28.23	27.39	26.44	26.39	27.92	30.11	27.69	28.4	26.83		26.81	28.4	29.3	26.3	27.3	27.6	25.3	27.4	28.5	28	27.9	29.4	27.8	29.7	29.4	28.4	29.6	28.4	26.2
ChangKangMian	G. hirsutum	Jiangsu, China	R	R	28.02	28.84	28.23	29.08	29.24	30.37	27.69	27.92	27.46	28.72	28.88	27.77	29.14	29.37	29.5	28.11	28.05	28.37	28.18	29.11	28.79	28.17	30.97	30.13	26.88	26.13	28.34	26.6	28	28.1	25.9	27.2	25.2	26.6	27.7	26.6	27	25.7	28.9	29.1	27.6	28.7	27.1	27.2	27.1
ChangRong67-12	G. hirsutum	Hubei, China	R	R	32.46	31.87	32.78	32.91	34.08	33.85	30.57	29.96	30.89	31.4	32.26	31.62	34.07	33.01	32.61	31.66	31.69	30.49	31.99	34.25	32.78	31.51	31.21	32.03	31.17	30.8	33.21	30.3	28.1	30.6	30.2	31.5	32	29.1	28.1	29.4	28.1	27.7	27.4	30.7	29.5	30.1	28	29.6	27.5
ChangRongMuZiMian	G. hirsutum	Henan, China	R	R	26.42	26.66	26.53	27.58	28.09	27.79	26.91	27.67	27.76	26.52	28.58	26.52	28.16	28.71	29.75	27.14	27.39	26.95	27.25	28.41	27.6	26.9	26	26.4	26.08	25.53	26.86	27.8	28.5	27.6	27.5	29	28.2	27.9	28.6	29.8	26.1	27.9	26.7	28.2	30.3	31.5	27.7	25	25.9
ChengDingDaLing	G. hirsutum	Hebei, China	R	R	27.56	28.6	28.74	28.19	27.7	27.99	26.57	27.18	28.33	26.86	27.77	28.51	28.01	27.98	27.62	27.65	29.4	29.54	28.63	27.9	28.13	30.26	27.3	27.09	26.56	28.14	26.81	26.5	28.9	28.9	25.9	26.8	26.2	27.6	26.8	28.9	26.8	27.7	27.9	27.7	27	27	29.2	29.3	30.3
ChuanGaoYiFen58	G. hirsutum	Sichuan, China	R	R	27.27	27.4	27.27	27.68	29.13	31.64	27.9	28.01	27.49	26.75	27.23	27.37	29.7	27.88	28.11	28	27.9	27.03	28.97	28.55	29.46	28.51	27.91	28.35	28.66	28.92	30.46	25.9	26.6	25.6	25.5	26.6	34.2	28.4	28.3	28.9	25.2	27	26.3	28.3	25.8	26.6	27.9	25	25.6
Coker139	G. hirsutum	US	A	R	30.26	30.96	29.06	30.53	30.76	30.5	28.78	28.38	29.29	30.41	29.48	29.51	31.17	30.9	30.93	29.64	30.31	28.69	30.58	31.2		29.75	28.16	27.62	27.77	28.79	30.18	28.3	29.5	28	30.4	29.2	29.8	29.7	28.9	29.4	27.6	28.1	26.7	30.2	29.7	28.8	27.8	29.4	28.5
Cook 310-5110	G. hirsutum	Australia	R	R	32.05	31.02	31.35	29.99	31.5	31.28	29.55	29.72	29.07	32.07	31.11	32.09	32.16	33.01	31.95	31.56	30.61	30.3	29.46	30.41	30.59	27.64	29.88	30.4	28.57	30.75	31.87	29.4	30.1	30.4	27.8	30.4	29.2	28.4	30.9	27.4	30.2	30.5	28.5	29.5	29.9	32.8	29.8	31.2	27.7
CZA(70)33	G. hirsutum	Henan, China	R	R	26.19	27.12	27.39	28.08	26.59	26.81	25.33	25.09	25.75	29.14	27.1	31.3	29.2	30.47	29.06	29.58	30.06	27.39	27.92	27.96	29.08	28.29	27.94	28.81	28.57	28.66	28.56	27.6	28.5	29.2	28.8	24.5	26.9	25.9	24.9	25.6	29.1	28.4	30.4	29.9	31.7	30.9	31.7	31.8	28
DaLingFuZiMian	G. hirsutum	Jiangsu, China	R	R	28.09	28.17	27.74	28.65	29.54	29.86	27.65	26.29	27.23		28.87	28.06	29.88	29.89	29.32	28.22	28.25	27.76	29.41	29.2	29.98	30.4	28.06	28.85	27.1	26.99	29.15	27	28.4	25.6	26.5	27.3	27.8	28	25.3	25.8		26.4	25.9	28.7	30.3	29.5	27	26.5	24.7
DaLingMian	G. hirsutum	Zhaoyang, China	R	R	27.08	27.21	27.53	30.01	28.76	28.18	26.42	27.27	28.46	27.3	28.29	27.36	28.91	29.51	27.87	27.96	27.76	28.17	29.38	29.29	28.44	28.52	28.8	27.77	27.04	27.06	30.08	26.8	26.2	26.2	29.2	26.7	26.2	26.7	25.6	27.7	27	27	25.5	28.7	29	26.1	26.6	27.2	27.7
DaLingMian69Hao	G. hirsutum	Hunan, China	R	R				30.57	29.45	30.8	28.04	28.79	28.48	27.2	28.12	30.04	29.23	28.03	28.37	27.72	29.72	28.2	32.35	30.32	31.59	31.1	28.36	28.63	32.61	32.36					26.2	27.2	28.4	27	29.2	27.2	28.1	27.7	28.8	29.3	27.6	27.8	28.6	29	27.5
DaTaoMian	G. hirsutum	Henan, China	R	R	28.98	29.3	30.14	30.97	30.93		28.2			29.47	30.3	28.37	33.1	32.24	30.76	29.16	28.46	30.1	29.93	30.45	29.36	31.02			31.08			30.6	29	31.3	31.8	32.8		29.9			28.6	28.7	26.6	31.1	30.2	30.2	30.4	29.1	28.8
DaZeMian	G. hirsutum	Shandong, China	R	R	30.21	30.32	31.44	32.44	31.75		28.17	29.74	29.32	28.93	32.3	30.71	32.97	31.99	31.58	30.92	31.23	28.72	31.48	31.9	32.13	28.7	30.45	31.23	30.11	31.24	31.16	26.9	28.2	29.8	30.1	28		27.7	27.5	28.9	27.3	29.6	26.4	31.5	28.9	28.6	31	30.1	26.8
DES926	G. hirsutum	US	R	R	26.97	26.11	27.61	28.02	27.49	27.94	26.19	26.85	26.8	28.3	29.2	28.54	28.55	28.3	27.75	28.64	26.61	27.52	28.08	28.4	28.34	28.85	25.44	29.07	25.7	25.89	27.5	25.1	25.7	26.4	24.6	24.7	25.5	24.7	26	25.7	27.2	28	29.6	27.3	27.4	26	29.7	25.4	27.7
DP2156	G. hirsutum	US	R	R	26.75	26.76	26.37	28.57	27.99	25.96	26.68	26.11	25.43	26.59	24.63	26.01	26.61	28.06	26.14	27.26	26.81	26.11	26.42	24.49	25.68	28.36	24.82	27.82	25.32	25.71	25.8	27	26.3	28.9	26.7	26.7	24.1	26.6	25.9	25.2	25.3	23.8	26.3	25.7	27	25.6	27	26	25.6
DP33B	G. hirsutum	US	R	R	29.46	28.69	29.85	29.2	30.32	28.89	27.66	27.75	27.87	29.02	30.27	30.13	31.13	29.79	30.85	30.11	28.78	29	28.69	28.63	29.6	28.88	29.84	28.83	28.56	29.29	27.66	28.8	29	29.3	27.1	29.1	26.9	27.1	27	27.3	28.1	31	29.7	31	30.8	31.2	29.3	29.8	26.6
DP410B	G. hirsutum	US	R	R	28.8	30	28.59	30.2	29.5	30.05	28.95	27.86	28.12	29.54	29.65	30.07	30.39	31.71	30.84	28.62	28.53	30.44	29.88	28.31	28.48	27.35	28.51	29.39	26.35		28.83	29.7	29.2	26.9	28.4	29.1	27.3	27.3	26.9	27.9	30	29.2	28.6	31.6	30.7	31.5	27	29.7	29.6
E408	G. hirsutum	Hubei, China	R	R	29.67	30.31	30.36	32.49	32.32	32.63	29.16	28.44	29.38	28.26	30.08	29.45	32.01	30.23	29.53	29.64	28.04	28.81	30.41	29.44	30.72	32.51	30.09	32.88	30.03	32.07	31.92	29.3	28.7	29	31.6	29.7	29.6	29.4	29	29.4	26.2	28.6	28.8	30.6	28.4	28.8	27.8	29	27.7
EJing55173	G. hirsutum	Hubei, China	R	R	27.63	26.9	28.42	29.11	27.97	30.66	27.64	27.44	27.38	29.77	29.21	27.69	30.45	30.27	28.73	28.63	29.39	29.4	27.87	28.96	29.39	27.57	28.63	28.56	28.04	27.22	27.94	27.1	25.9	27.7	27.3	26.6	29.3	27.9	27.5	26.5	28	27.5	28.6	29.2	28.2	27.3	28.1	27.7	29
EKangMian9Hao	G. hirsutum	Hubei, China	R	R	28.85	28.56	28.73	30	29.45	28.68	27.17	28.39	27.15	29.07	30.18	29.13	31.13	29.63	29.08	28.81	27.23	28.8	28.98	28.55	29.05	31.16	28.38	29.22	26.12	29.35	28.5	28.3	28	26.9	28	28.4	26.8	25.4	27.9	26.7	28	29	27	29.9	28.9	29.5	26.8	28.2	26.4
Europe 40	G. hirsutum	Europe	R	R	26.63	28.75	29.39	27.29	28.43	27.52	27.43	27.22	27.25	26.84	31.04	27.82	30.15	28.18	28.72	28.45	27.52	28.2	28.88	28.33	29.35	28.84	27.42	29.74	30.96	30.32	29.99	28.2	28.3	28.5	28.3	29.7	28.3	29.9	29.1	28.2	27.5	28.4	26.7	30.8	29.3	30.8	30	25.8	29.2
FB20	G. hirsutum	US	R	R	28.46	28.15	28.65	30.99	30.09		27.37	27.55	27.84	27.25	29.45	27.95	30.26	29.32	29.36	29.96	29.06	28.29	30.07	29.61	28.73	27.41	29.24	30.22	27.93	29.08	30.46	27	26.6	26.1	26.6	29.5		25.9	28	27.3	24.6	28	25.2	30.3	25.2	27.1	31.2	28.7	25.1
GaoYiMian	G. hirsutum	Jiangxi, China	R	R	28.25	29.19	28.02	31.09	29.32	29.69	28.25	26.45	26.54	28.78	29.24	27.71	29.84	29.58	29.22	29.05	28.17	28.3	29.71	29.91	29.74	29.12	29.13	28.35	27.25	29.31	29.94	27.3	26.9	25.8	26.5	24.9	25.7	25.6	24.6	23.4	27	26.6	26.4	28.7	26.9	27.2	25.5	25.7	26.2
GK20	G. hirsutum	Beijing, China	R	R	28.91	30.91	31.54	29.84	31.85	32.2	28.94	27.45	29.19	29.58	30.87	30.2	29.89	31.14	30.81	29.31	27.74	27.91	29.49	29.16	30.53	28.55	29.1	29.87	28.86	30.08	29.28	28.2	30.4	29.7	27.7	29.2	31.4	28.7	27.2	29.8	28.5	27.8	29.1	29.2	31.2	28.9	28	27.7	26.5
GK99-1	G. hirsutum	Hebei, China	R	R	30.84	30.96	31.01	30.99	30.15	30.38	29.1	29.43	28.48	31.7	31.62	30.18	31.94	32.19	31.61	30.16	28.87	30.05	30.19	30.17	29.8	29.11	30.64	31.58	28.51	29.21	28.81	28.2	28	27	27	27.4	27	26.3	29.2	27	27.4	28.6	27.6	29.4	29	31	30.2	29	28.7
GP137	G. hirsutum	US	A	R	31.15	31	30.03	29.77	29	28.05	28.3	28.35	27.28	28.68	28.35	29.35	29.68	30.59	32.31	29.51	29.67	29.33	30.21	28.1	29.55	28.58	27.81	26.84				30.1	28.3	28.7	26.9	27.6	27	28	28	26.6	27.5	28.4	27.7	29.1	28.6	33.1	29.8	31.3	29.2
GP138	G. hirsutum	US	R	R	26.16	27.22	25.19	25.06	25.07	25.97	26.54	26.71	25.64	28.57	26.55	27.52	27.84	28.51	27.14	26.75	25.17	28.03	26.4	26.73	28.28	26.44	28.47	27.42	24.04	24.35	27.93	29.6	31.3	28.2	26.3	26.7	28.8	29.8	30.8	28	30.2	30.8	28	29.6	27.8	29.3	28.4	25	27.2
GP67	G. hirsutum	US	R	R	26.92	29.61	30	29.84	31.78	28.89	28.61	27.56	28.5	30.41	29.97	27.59	31.7	32.21	30.42	29.54	31.21	30.63	30.41	30.26	29.45	28.01	29.9	30.18	26.28	29.52	30.03	28.4	29	32.2	27.8	29.8	28	28.2	28.7	28.7	29.1	31.2	25.6	32	31.1	30.2	30.6		29.5
GP70	G. hirsutum	US	R	R	28.02	27.01	29.13	29.09	29.4	29.1	28.61		28.43	29.61	28.89	30.38	29.81	29.4	28.95	27.82	27.85	28.76	29.18	30.33	29.49	28.81	27.91	29.01		28.99		27.2	26.8	27.2	27	28	27.9	28.5		29.4	28.2	26.9	29.2	28.4	27.5	27.1	28.6	28.3	27.2
GP83	G. hirsutum	US	R	R	27.42	26.64	26.2	25.66	28.93	28.86	26.99	24.77	26.89	30.14	28.48	28.69	28.48	30	27.94	29.12	28.63	28.5	26.99	28.38	28.55	27.37	26.18	25.88	26.15	26.15	25.35	26.4	27.5	25	25.6	27.4	27.5	27.3	25.3	26	29.5	27.3	27.3	27.5	28.1	27.6	26.6	27.2	28.9
GP93	G. hirsutum	US	R	R	26.62	26.43	24.44	26.16	26.98	26.84	25.41	25.9	27.11	26.49	25.97	27.5	28.31	28.53	28.88	28.44	26.78	28.21	27.08	27.25	26.97	28.83	27.97	30.44	28.39	27.76	30.01	26.9	26.5	25.2	24.7	25.2	25.1	23.6	25.5	27	25.8	25.7	25.7	27.9	26.1	28.5	28	26.8	27
GP95	G. hirsutum	US	R	R	27.06	27.8	27.63	27.66	28.26	28	26.88	25.18	26.13	27.34	27.6	27.54	28.64	28.21	28.2	27.89	26.2	27.32	26.11	27.39	26.08	26.83	29.17	30.01	26.04	27.19	27.42	25.2	28.1	26	26.8	27.4	26.5	25.4	23	25.3	28.2	26.5	27.3	28.5	28.7	27.4	27.5	26.3	27.3
Han109	G. hirsutum	Hebei, China	R	R	28.84	28.67	28.04	30	30.42	28.99	27.65	28.16	28.19	28.57	26.82	27.45	29.65	28.88	28.23	30.02	28.13	27.57	29.07	29.64	28.38	28.57	27.62	29.18	28.21	28.53	28.5	28.5	29	27	29.6	29.2	27.6	28.2	30.6	28.3	28	27	26.2	30.5	28	28.5	29.2	29.5	26.7
Han8901	G. hirsutum	Hebei, China	R	R	30.08	30.81	30.77	31.42	31.14	31.12	29.61	30.12	29.34	28.54	29.01	30.41	31.2	30.88	30.46	29.94	28.83	29.38	29.26	29.22	28.67	29.11	28.42	28.71		29.35	30.07	32	36.4	35.3	35.3	34.8	33.3	34.3	34.7	32	32.2	31.8	30.8	33.1	33.2	33.7	34.2	33.8	34.9
Han8944	G. hirsutum	Hebei, China	R	R			27.01	28.27	27.62	29.14	27.28	26.93	26.68	29.16	28.11	27.19	29.82	28.9	27.59	29.07	30.29	27.87	29.75	29.66	28.99	28.55	27.59	27.17	27.8	27.99	27.04			25.9	25.7	25.9	27.5	26.2	26.9	27	27	25.3	26	26.9	27.3	26.9	28.1	28.6	25.8
Han8959	G. hirsutum	Hebei, China	R	R	30.04	29.57	30.7	31.68	31.01	32.3	28.69	29.97	30.63	32.23	31.21	31.38	30.73	31.66	31.5	31.35	31.72	29.55	32.56	31.03	30.98	30.98	31.25	29.58	28.71	29.87	31.51	29.5	31.1	32.9	32.4	31.4	31.7	32.8	31.7	32.1	32	32	33.2	31.6	31.5	30.7	32.2	31.6	31.2
HanDan109	G. hirsutum	Hebei, China	R	R	29.38	29.36	28.92	29.03	31.35	31.69	29.05	27.49	27.11	28.14	28.96	28.31	28.34	27.94	28.55	27.48	27.71	26.04	27.93	28.79	28.5	27.59	28.29	28.74	27.87	29.7	28.98	29.5	30	30.2	27.5	30.7	31.1	28.5	27.8	27.6	27	28.6	28	27.5	28.1	26.3	25.6	25.7	24.7
HanDan333	G. hirsutum	Hebei, China	R	R	26.88	27.57	26.61	28.56	27.31	27.57	26.62	26.92	27.19	26.31	28.23	27.05	27.35	26.37	26.69	28.76	25.16	26.8	26.65	27.27	26.99	27.06	27	28.88	26.08	27.96	27.81	25.9	27.5	25.9	26.6	25.4	25.8	25.2	25.7	26.3	25	27.5	25.6	25.9	25	25.7	28.7	25.2	24.7
HanDan568	G. hirsutum	Hebei, China	R	R	27.74	27.4	27.69	28.73	27.89	27.19	27.35	27.52	27.26	29.11	28.19	27.38	29.2	27.79	28.92	27.72	28.34	28.26	28.15	27.68	27.5	28.42	26.73	28.7	26.87	28.31	27.37	26.2	24.6	25.6	25.8	25.8	24.6	24.9	26.3	26.6	25.9	26.2	25.7	27.5	25.5	25.2	28	27	26.5
HanDanChangRong	G. hirsutum	Hebei, China	R	R	28.2	28.82	28.13	29.63	29.37	29.2	27.11	28.99	27.5	27.87	28.91	28.62	30.31	29.32	29.45	29.57	27.86	27.95	27.75	29	29.49	29.42	28.91	30.37	29.35	30.64	29.73	31.1	31.4	30.2	29.2	29.4	28.3	28.1	29.9	30.3	27.1	27.7	31	30.4	28.4	32.4	34.4	29.7	28.1
HG-BR-8	G. hirsutum	Europe	R	R	27.83	28.4	28.41	28.74	27.62	28.09	26.13	25.7	25.83	28.21	27.56	27.14		29.35	27.38	28.8	27.85	27.91	28.1	28.13	28.83	27.25	28.26	27.11	27.22	27.66	27.37	27.3	26.9	25.8	25.2	26.5	25.8	25.2	25.6	25.5	26.6	25.5	26.3		29.5	27.8	29.6	28.1	27
HongTao	G. hirsutum	Henan, China	R	R	30.35	29.18	29.59	31.13	31.43	31.26	28.92	29.97	29.17	31.44	30.6	30.87	31.75	32.21	30.61	30.09	29.71	28.11	30.68	31.34	30.55	32.01	30.37	30.51	29.33	29.54	28.52	31.2	29.6	32	32.9	30.9	31.8	30.3	32.9	29.3	31.8	30.9	32.2	31.9	31.5	30.9	33.8	31.9	29.2
Hu749513	G. hirsutum	Shanghai, China	R	R	32	31.3	30.78	34.25	32.84		30.04	29.91		31.41	31.26	31.73	32.57	32.36	31.48	30.96	30.72	29.42	32.52	32.97	31.75	32.54						32.4	30.3	29	30.8	30.5		31.2	29.8		29.3	27.2	29.9	31.6	30.5	31	29.4	27.8	28.2
HuaiMian4Hao	G. hirsutum	Anhui, China	R	R				32.73	33.98		29.61	28.77		30.58	33.39	31.79	33.22	34.02	32.51	30.2	31.27	30.53	33.25	33.98	32.96	31.38	30.84	31.84	29.29	30.11	30.59				28.4	33.1		30.2	27		27.1	30.2	28.5	30	32.2	30.3	28.2	31.6	27.8
HuaZhong91-0102	G. hirsutum	Hubei, China	R	R	28.79	28.43	28.5	27.36	29.65		28.37	27.45	28.99	29.72	27.77	27.67	28.69	28.64	28.11	27.95	25.81	27.53	28.77	27.37	28.26	27.53	28.43	28.02	28.16	25.68	27.21	27.4	28.4	28.9	26.8	27		27.6	28.2	29.8	31.7	29.4	30	29.9	31.5	29.2	29	29	27
HuBeiSongZiDaLing	G. hirsutum	Hubei, China	R	R	29.15		29.82	28.59	28.23	28.72	28.05	27.62	28.44	29.7	31.43	29.51	32.63	32.3	31.17	28.84	28.77	27.83	30.47	29.81	29.59	31.15	31.5	30.05	28.93	29.53	30.64	28.8		29.1	28.5	27.1	27.8	27.7	28.7	29.4	29	29.9	26.8	31.3	33.9	31.9	29.7	28	28.9
J02-247	G. hirsutum	Jiangsu, China	A	R	31.33	31.89	31.36	32.37	33.23	32.11	29.75	28.75	29.53	32.71	31.48	32.29	33.64	33.04	33.06	30.21	31	29.57	32.26	32.11	31.24	32.57	32.07	29.65	30.18	30.65	32.96	31.8	33.6	31.3	30.5	34.2	33.8	32	32	31.7	34.1	33	33.9	36.1	33.9	35	35.1	31.8	32.1
J02-508	G. hirsutum	Jiangsu, China	R	R	32.91	32.63	32.11	36.49	35.23	34.51	32.21	31.33	32.42	34.14	32.85	33.18	34.7	31.88	34.56	32.03	29.91	31	33.37	33.14	34.47	34.04	33.24	35.13	31.47	32.84	34.13	39	31.9	33.7	37.7	38.5	35.7	37.3	38.4	39.2	35.2	36	34.8	36	32.7	37.8	35.8	30.5	31.8
JCG59	G. hirsutum	Jiangsu, China	R	R	30.02	29.08	28.57	29.62	30.62	30.2	27.47	29.54	28.4	28.11	28.31	26.67	25.75	26.81	28.4	27.28	25.45	28.83	29.5	27.83	28.29	26.82	28	28.32	26	25.29	25.65	29.7	27.6	28.9	27.5	29.5	29.9	29.5	32.1	28.9	28.4	27.1	27	26.6	26	28	29.1	28.3	27.9
JCG94	G. hirsutum	Jiangsu, China	R	R	27.27	27.81	27.32	28.9	28.9	28.13	28.31	29.11	28.32	29.69	28.58	28.37	29.09	29.85	27.7	28.03	27.4	27.88	30.07	27.97	28.24	28.63	29.41	28.95	25.14	25.63	25.72	27.5	26.6	24.7	26.4	25.5	25	27.3	28.6	27	28.1	26.9	26.4	27.4	28.6	27.6	29.7	24.9	25.7
Ji668	G. hirsutum	Hebei, China	A	R	29.43	29.97	28.81	28.8	30.51	30.23	27.73	28.41	27.84	29.54	29.94	29.57	30.5	31.38	30.4	29.67	29.89	28.61	27.66	29.14	29.78	29.29	29.3	27.88	27.77	28.48	27.76	26.7	28.8	28.9	27.5	29.2	27.2	26.2	28.2	28.5	28.7	28.9	31.7	29.6	29.7	30.5	28.7	30.8	27.9
Ji85-3	G. hirsutum	Hebei, China	R	R	29.13	29.73	31.48	30.55	30.56	30.36	28.87	29.35	28.22	27.61		29.4	32.02	29.46	29.78	28.11	28.74	29.07	29.84	30.85	28.51	26.78	29.72	30.94	25.99	28.55	28.79	27.9	28.6	28.6	28	29.9	29.6	28.8	28.8	28.5	26.5		29.7	33.1	29.5	30.7	31	29.4	28.1
Ji91-12	G. hirsutum	Hebei, China	A	R	28.38	27.51	28.01	28.07	27.92	28.63	27	26.61	26.48	27.84	27.45	27.61	29.66	29.77	29.4	27.77	26.96	27.56	29.22	29.66	28.32	28.75	28.19	27.93	27.42	28.43	27.61	28	25.7	25.3	26.1	26.2	27.2	25.7	26.4	24.5	26.2	24.5	25	27.6	28.2	30.5	28.6	25.9	28
Ji91-18	G. hirsutum	Hebei, China	R	R	29.02	29.1	28.39	29.95	31.46	30.79	28.51	28.52	28.06	29.01	28.91	30.38	29.72	29.41	31.45	28.76	29.35	27.9	29.98	30.68	30.42	30.78	28.59	31.17	29.39	29.25	30.94	26.9	28.1	27.7	28.2	28.5	27	27.3	26.9	27	27	28.6	26	28.2	27.5	29.8	25.4	27.6	25.6
Ji91-22	G. hirsutum	Hebei, China	R	R	26.22	27.35	26.83	28.53	27.1	26.86	27.26	26.62	27.49	26.92	27.71	26.77	27.06	29.23	28.38	28.15	27.49	28.08	28.71	26.87	28.43	28.4	26.7	27.67	25.43		25.79	27.1	26.6	26	27	25.3	25.2	27.7	26.3	27.6	26.6	26.9	26.6	27.3	27.2	27.5	28.1	27.7	28.1
Ji91-31	G. hirsutum	Hebei, China	R	R	30.48	30.58	30.45	29.87	29.05	31.17	28.65	29.61	29.37	31.22	30.44	29.26	31.68	33.35	31.58	28.75	28.65	28.21	31.76	31.53	30.51	31.35	31.29	30.94	29.94	29.54	31.21	28.8	32.5	32	31.4	30.9	33.6	31.2	31.9	33.4	30.7	30.6	28.8	32.2	33.2	30.5	31.4	30.5	29.4
Ji91-33	G. hirsutum	Hebei, China	R	R	26.2	26.58	26.8	26.93	25.87	26.26	25.78	25.39	25.59	27.21	26.65	25.07	27.32	27.72	27.71	28.39	29.01	28.36	27.3	27.69	26.1	29.67	26.24	27.79	26	27.48	24.98	25.7	28.7	27.5	24.7	26.8	26.3	25.9	25.6	23.9	27	26.9	26.6	27.4	26.9	28.2	30.2	29.4	27.9
JiA-1-7 (33Xi)	G. hirsutum	Hebei, China	R	R	31.34	32.3	30.79	30.94	31.21	31.58	28.89	29.08	29.34	29.32	31.22	30.55	30.65	30.25	30.59	30.45	27.64	28.6	29.5	30.48	29.75	27.54	28.9	31.19	30.63	29.86	31.61	31.9	32.1	30.4	29.5	29.8	29.6	28.8	29.2	29.1	29.4	29	29.7	29.4	30.3	29.7	30.4	26.8	28.2
JiA-7-8 (33Xi)	G. hirsutum	Hebei, China	R	R	29.13	29.74	29.65	29.99	31.15	30.63	28.73	28.54	28.68	31.14	29.8	29.37	30.51	31.21	30.94	28.21	29.12	28.89	30.91	30.38	31.14	31.3	28.91	29.76	28.03	29.47	29.51	29.7	31.1	29	30.2	31.7	32.5	29.1	29.9	28	29	30.2	30.9	31.4	32.2	30.4	31.5	29.8	28.2
JiangSuDaTao	G. hirsutum	Jiangsu, China	R	R	28.5	29.88	29.5	29.66	30.09	30.7	29.28	28.85	28.51	29.49	30.08	30.91	31.67	29.98	30.84	29.13	29.06	28.78	29.67	29.95	29.49	29.31	28.82	29.19	29.27	27.94	29.7	29	28.7	30.2	28.6	31.8	29.6	31.1	30.6	30.5	28.4	28.8	28.2	30.7	30.1	29.8	28.3	30.2	28.2
JiFeng197	G. hirsutum	Hebei, China	R	R	29.16	27.65	30.15	29.36	29.07	29.05	27.1	27.56	28.52	28.14	28.27	30.03	29.36	28.96	29.51	28.71	29.16	28.39	28.71	28.73	29.29	29.64	29.05	29.18	29.14	28.87	30.21	27.4	27	27.9	28.6	27.5	27.8	27.9	27.9	28	27.3	28.1	29.1	29.9	29.3	28.8	28.7	27	28.2
JiHaiLu6 (91Han6)	G. hirsutum	Hebei, China	R	R	30.59	30.68	29.82	32.62	32.71	31.88	27.2	28.76	28.6	31.91	30.51	29.95	32.45	31.54	28.75	31.29	31.75	31.07	31.44	29.98	30.51	28.39	29.36	29.41		31.94	30.52	29.9	28.5	28.4	31.2	32.4	31.8	26.1	28.3	29.5	29.6	32.2	25.7	32.2	30.5	26.7	29.2	32.9	31.6
JiHan2HaoXuanXi	G. hirsutum	Hebei, China	R	R	28.06	28.43	27.82	29.38	29.82	29.23	27.34	27.17	26.92	27.93	26.81	28.27	28.97	28.77	29.15	26.75	27.93	28.03	28.96	27.33	28.91	28.49	28	27.95	28.3	27.78	28.31	29	28.9	27.4	27.5	28.6	28.9	26.3	28.3	24.7	27.2	26.1	29.6	28.1	28.5	28.9	26.7	27	27
Jimian11 (CK)	G. hirsutum	Hebei, China	R	R	28.26	29.32	29.73	29.79	29.81	30.4	27.64	28.47	29.95	29.23	29.22	26.82	28.46	30.78	27.64	26.71	28.09	27.88	27.85	29.74	29.19	29.66	27.61	29.22	26.48	26.91	27.43	27.4	27.7	29.1	27.9	27.3	29.5	27.4	28.1	31	27.7	27.4	25.8	26.7	29.6	25.6	27.7	27.1	26.6
JiMian12Hao (Handan177)	G. hirsutum	Hebei, China	R	R	29.11	28.73	29.5	29.9	30.39	30.27	28.02	27.67	27.94	30.19	28.94	24.06	29.88	31.58	29.44	29.17	30.72	28.79	29.2	29.4	29.59	28.92	28.27	28.64	27.6	27.9	29.52	29	29.3	30.7	27.8	29.2	28.8	28.1	28.7	28	31.1	26.1		28	29.9	29.5	28.5	28	27.8
Jin444	G. hirsutum	Liaoning, China	R	R	25.7	28.45	25.14	27.78	27.12	26.62	26.25	26.13	26.74	26.66	27.82	26.3	30.21	26.39	29.6	26.72	25.86	25.7	26.94	26.83	28.36	25.99	25.81	26.27	26.7	26.36	26.07	24.3	26	24.1	26.3	26.4	23.8	23.9	24.7	25.6	24.6	27.1	25.3	29.8	25.7	29.5	25.4	25.9	24.2
Jin90Kang282	G. hirsutum	ShanXi, China	R	R	27.98	28.06	28.13	28.25	29.36	28.35	28.86	26.73	27.46	31.08	29.61	28.22	29.2	30.66	28.65	29.79	27.91	28.14	29.5	29.42	28.88	26.72	29.87	28.19	27.43		28.9	26.9	27.6	25.3	26.7	25.9	26.7	27.5	25.5	26.6	29.7	26.6	23.8	26.6	30.8	27	27.2	26.6	27.6
Jing55168	G. hirsutum	Hubei, China	R	R	28.61	28.96	28.5	31.23	29.56	30.32	27.56	26.73	27.77	28.47	28.54	28	29.61	29.94	28.22	29.04	29.24	29.25	28.67	27.84	28.27	29.63	28.44	28.03	29.1	27.58	30.43	27.3	26.9	28.1	28.3	27.8	28.3	27.3	27	28.7	29.2	28.3	27	28.9	28.2	26.7	29.1	30	27.4
Jing55263	G. hirsutum	Hubei, China	R	R	27.52	29.32	29.29	28.73	29.5	30.85	29.32	27.62		29.81	29.16	29.35	30.06	30.92	29.77	29.43	28.69	29.23	28.03	29.83	29.6	30.49	29.8	28.9	29.16	27.34	29.53	28.8	30.7	29.8	31	31.2	30.8	31.4	30.9		31.1	27.8	31.3	30.8	31.8	31.9	35.6	30	30.3
JinKang157	G. hirsutum	ShanXi, China	R	R	26.04	26.55	26.17	26.64	27.65	28.19	26.46	26.33	26.39	26.89	27.07	26.45	29.37	27.23	28.23	27.43	27.28	28.21	27.44	27.85	26.78	27.55	26.01	26.18	24.61	26.57		25.5	26	24.3	23.3	26.1	25.1	25.3	25.9	25.2	26.7	25.5	25.7	28.6	26.6	27.1	26.7	28.5	26.4
JiYuan12-13	G. hirsutum	Hebei, China	R	R	27.72	27.49	25.69	27.89	27.87	27.13	25.19	26.47	27.5	27.08	27.67	26.64	27.41	27.75	27.56	27.4	27.49	27.74	27.42	26.97	25.94	27.51	27.62	26.64	26.18	27.81	27.03	28.3	26.7	25.7	26.7	27	27	25.3	28.4	28.7	28	28.2	28	26.8	28.6	27.5	26.7	27.6	27.4
JiYuan55 (91Han14)	G. hirsutum	Hebei, China	R	R	28.57	29.48	28.33	30.01	31.52	30.25	27.41	27.52	27.96	29.22	29.46	29.28	30.29	28.82	28.87	28.41	28.74	28.37	29.95	30.14	29.66	28.58	29.44		27.73	28.59	28.68	26.7	27.2	27.7	29	28.6	27.9	26	26.3	26.4	26.4	27	27.3	30.3	27.2	29.1	27.5	29.1	25.5
JiZi123 (Jimian25)	G. hirsutum	Hebei, China	R	R	29.92	29.27	28.49	28.74	30.15	29.87	27.98	28.2	28.23	29.9	28.57	28.85	29.92	30.46	29.66	28.41	29.28	28.95	28.19	28.47	28.52	30.49	28.25	28.66	27.62	30.9	29.7	27.7	28.2	27.8	27.5	28.1	27.1	27.4	28.1	28.2	29	28.9	28.9	29.3	29	28.4	28.2	29	27.1
KangHuangWei164	G. hirsutum	Henan, China	R	R	27.22	27.03	27.42	28.48	28.03	29.22	28.17	26.88	27.93	26.44	28.54	27.03	28.97	28.95	28.97	28.58	29.78	28.47	28.2	26.58	28.35	27.91	27.22	27.5	26.19	26.83	27.14	27.7	28	27	25.8	26.1	26.4	27.4	29.9	28.2	24.3	27.4	25.8	28.6	28.8	27.2	28.7	30.7	30.6
KangSanXingDaTao	G. hirsutum	Sichuan, China	R	R	29.56	30.43	30.26	30.55	31.68	31.02	28.94	28.43		30.39	29.4	29.68	30.56	30.47	31.16	28.68	28.72	28.92	30.34	30.15	29.94	29.63	29.73	29.95	29.57			29.2	26.5	28	30.2	32.5	29.9	27.9	28.2		28.2	27.7	29.1	30.1	27.8	29.9	26	27.9	27.9
KuChe93551	G. hirsutum	Xinjiang, China	R	R	30.14	29.24	28.77	29.26	31.53	29.43	27.07	27.46	27.21	29.9	27.59	27.76	29.88	29.35	29.74	29.12	27.21	27.93	28.57	28.62	28.46	27.52	25.72	29.51	27.24	27.62		30.9	29.6	30.7	29.7	32.5	27.6	26.4	30.3	27	32.6	29.8	27.2	29.1	29.4	30.5	30.2	25.8	27.3
KuChe96486	G. hirsutum	Xinjiang, China	R	R	28.17	28.62	29.16	29.37	29.95	30.13	27.34		27.22	29.55	28.96	30.04	31.77	31.14	32.11	29.79	29.65	29.47	30	29.45	28.79	28.18	29.01	29.65	26.3		28.15	28.4	29.1	29.1	28.7	28.6	27.5	26.9		28.1	28.6	27.7	27.4	29.9	29	30.8	28.8	31.7	29
KuChe96518	G. hirsutum	Xinjiang, China	R	R	28.16	28.82	27.21	26.51	25.8	26.05	25.76	26.63	26.57	28.97	29.54	30.18	31.68	31.57	29.55	29.25	29.49	28.53	28.49	28.77	28.28	27.27	27.97	27.84		27.94	29.79	27.8	28.9	25.3	24.6	23.3	23.3	24.3	26.4	26.5	30.1	29.3	29.4	30	29.6	27.9	29.1	28.7	27.3
KuCheT94-1	G. hirsutum	Xinjiang, China	R	R	31.57	32.05	30.08	32.25	31.48	32.34	28.96	29		31.05	30.08	31.13		31.48	30.62	31.36	29.93	29.42	32.32	31.87	31.34	29.92	29.81	30.64	30.75	30.94	32.24	33	33	31.6	34.8	33.5	34.2	31.7	32.4		32.3	31.7	31.3		33.2	33.4	33.8	35.1	30.1
KuCheT94-4	G. hirsutum	Xinjiang, China	R	R	26.87	27	27.83	28.61	29.16	29.65	27.46	26.33		29.11	29.89	27.34	29.38	28.18	29.69	28.32	26.85	27.27	28.1	27.34	27.53	29.6	26.83	27.72	25.39	28.09		25.8	25.8	25.9	25.7	28.1	27.6	27.8	25.3		28.1	29.1	27	27.9	28.3	29.5	29.3	27.9	25
KuCheT94-6	G. hirsutum	Xinjiang, China	R	R	31.99	32.68	32.41	34.24	33.81	34.5	30.45	30.48	30.47	32.5	31.3	31.08	33.07	32.75	32.01	31.01	30.33	30.92	33.06	32.56	32.56	31.26	31.62	31.58		30.54		37.8	36.3	37.6	36.6	34.7	36.6	36.5	35.5	34.9	35.4	34.6	34.5	36.8	37.6	33.6	37.3	33.4	34.1
KuiTun80-2056W(XinLuZao-3Hao)	G. hirsutum	Xinjiang, China	R	R	28.4	28.35	28.21	29.73	28.57	28		27.13		29.95	29.47	29.85	29.74	30.21	30.04	28.8	28.79	28.46	29.39	29.38	29.13	30.42	30.67	28.63	27.91	28.05	31.16	26.2	27.9	27.9	29.1	27	25.3		26.6		29.3	28.2	27.1	27.7	27.8	27.8	28.3	30.2	30.2
KuiTunXi96-167	G. hirsutum	Xinjiang, China	R	R	25.98	25.45	26.32	30.98	30.41	27.28	28.29	28.6	28.8	28.55	25.49	26.46	26.84	26.49	27.01	27.99	27.94	26.94	27.55	26.2	26.98	25.67	26.34	26.88	26.25	26.65	27.01	25.2	25.2	26.4	27.6	27.8	25.5	28	28.7	29.3	27.8	24.2	28.4	26.8	26.3	27	28.2	29.3	28.1
L142-9	G. hirsutum	Cote d'ivoire	R	R	28.95	30.06	28.32	27.61	32.62	29.24	26.96	26.36	27.74	29.67	29.4	29.43	30.8		30.77	29.3	28.57	28.55	28.51	28.29	28.87	28.98	28.18	28.5	27.01	28.18	28.36	30.2	30.2	28.7	28.3	30.8	27	29.3	28.4	31	27.8	27.8	27.9	32		31	29.7	30	30.5
LangHuangF10 (ZongXu)	G. hirsutum	Henan, China	R	R	30.92	32	30.96	31.86	33.41	33.18	29.86	30.66	31.44	31.31	29.36	30.13	31.15	29.72	32.43	29.65	28.87	30.64	29.5	29.44	30.17	31.03	30.45	30.91	29.69	31.24		31.6	33.2	33.2	32.2	34.1	33.9	31.2	31.9	32.5	31.4	28.1	30.7	31.5	30.3	30.7	33.9	31.5	31.6
LAPAR45	G. hirsutum	Brazil	R	R	28.06	29.48	28.47	29.05	28.71	29.66	27.41	25.96	28.09	26.83	27.93	28.25	29.16	28.66	28.5	28.28	28.19	28.13	28.81	29.26	28.37	28.83	28.71	28.8	29.32	27.7	28.15	27.4	29.4	27.5	25.5	26	27.4	26.5	23.6	26.3	25.5	27.5	27.6	28.2	27.2	28.2	28	25.1	26.9
Liao4835	G. hirsutum	Liaoning, China	R	R	27.34	27.9	28.09	29.14	28.51	28.68	27.29	28.33	27.48	28.33	29.11	28.99	29.54	29.33	27.74	28.79	29.16	28.04	29.26	29.07	29.96	29.19	27.91	30.15	28.44	26.64	29.77	25.2	26.8	26.5	26	26.1	26.5	26.1	29.7	26.8	30.2	28	27.8	29.1	27.3	29	28	27.8	27.3
Liao4853	G. hirsutum	Liaoning, China	R	R	26.51	27.61	28.1	28.71	28.51	27.92	26.63	27.03	26.91	29.02	29.32	30.29	30.75	30.57	29.87	30.23	28.57	28.8	30.35	28.59	29.57	31.08	25.96	26.74	28.78	28.05	30.76	23.3	26.6	25	26.1	24.9	26.1	25.5	26.3	24.8	27	26.8	27.5	29.2	28.2	28.1	30.4	26.7	27.8
Liao61107	G. hirsutum	Liaoning, China	R	R	30.73	30.59	31.3	30.33	30.31	31	29.34	28.45	28.67	29.15	30.22		29.86	29.12	30.2	28.05	28.17	28.99	30.46	31.32	29.77	30.11	29.03	29.15		30.58	31.08	27.1	29.9	29.1	28.3	29	31.5	29	27.6	28.1	28	28		29.3	28.4	29.3	30.5	29.8	28.2
Liao823-834-23	G. hirsutum	Liaoning, China	R	R	27.17	28.82	27.44	28.29	29.32	28.71	27.22	27.19	26.88	27.65	26.28	27.97	28.56	26.71	27.21	26.88	26.31	28.26	26.94	26.81	27.22	29.01	27.49	27.08	26.87	27.63	26.03	24.8	28.5	26.6	26.2	28.4	27.4	27	28.3	28.1	25	24.6	26.2	26.9	26.2	26	23.7	25.9	28.5
Liao96-23-30	G. hirsutum	Liaoning, China	R	R	28.4	28.99	29.68	29.77	29.31	30.48	28.11	27.39	28.05	27.24	27.33	31.33	28.95	28.93	28.65	27.84	26.7	26.77	29.01	26.56	28.13	30.24	27.71	29.08	27.42	30.08	30.83	29.1	28.6	30	28.4	28.2	28.3	28	27.6	28.5	24.3	25.6	31.6	27.4	28.3	27.6	28.8	26	25.4
Liao96-63-70	G. hirsutum	Liaoning, China	R	R	26.83	26.89	26.28	26.88	26.67	26.83	27.43	25.94	25.98	28.21	27.76	25.86	27.3	27.71	27.43	28.31	25.66	25.33	27.37	28.11	27.26	28.86	27.68	28.13	27.31	29.09	26.52	25	25.5	24.8	24.3	23.8	23.6	26.8	24.3	24.5	24.7	25.3	22.9	26.6	26.3	25.9	26.1	23.7	23.5
LiaoMian16	G. hirsutum	Liaoning, China	R	R	25.72	25.25	25.98	27.75	27.51	26.54	24.8	25.19	26	26.07	26.12	26.68	28.47	29.06	27.55	28	25.94	27.56	25.69	27.52	26.65	27.26	28.06	28.84	26.41	25.6	28.31	24.4	23.7	23.6	25	26.6	24.1	23.9	23.4	25.8	24.6	24.6	24.5	28.1	28.7	26	29.3	25.9	26.5
LiaoMian17	G. hirsutum	Liaoning, China	R	R	27.7	27.8	28.09	27.85	29.54	27.77	26.38	26.27	25.01	29.53	27.3	27.29	28.37	29.6	29.74	26.54	29.78	28.1	28.97	27.67	27.89	29.05	28.06	27.84	28.25	26.56	28.25	26.6	27.8	25.9	25.5	27.1	26.5	25.9	23.9	23.8		24.4	25.6	28.7	28.3	29	24.9	29	27.6
LiaoMian18	G. hirsutum	Liaoning, China	R	R	28.09	27.27	28.67	27.63	29.56	29.13	27.21	26.82	26.63	29.38	28.7	27.79	29.91	28.53	28.6	27.84	27.98	26.85	28.78	28.38	28.39	28.54	28.74	29.89	29.67	29.08	29.06	26.4	26	28.1	24.9	26.3	27.6	27.7	26.6	26.8	29.1	27.7	27.2	29.7	27.3	27.8	30.1	27.5	25.7
LiaoMian19	G. hirsutum	Liaoning, China	R	R	27.3	26.92	26.76	26.3	27.74	27.11	25	26.29	25.53	28.01	27.99	27.82	29.16	27.11	28.82	27.11	28.09	26.62	27.1	27.55	28.42	26.58	26.71	26.9	27.46	27.34	25.72	27	24.9	27	23.9	24.9	23.2	23.2	23.4	23.9	26.5	26.5	25.4	28.2	27	28.6	27	26.9	25.6
LiaoMian-5Hao	G. hirsutum	Liaoning, China	R	R	28.53	28.94	28.68	28.24	28.35	29.36	29.27	27.23	27.98	29.89	29.99	28.41	30.71	30.24	29.07	27.65	27.97	27.88	27.46	29.05	29.53	26.98	25.42	26.36	26.77	25.56	27.83	27	28	27	25.7	27.8	27.8	29.8	26.1	26.5	28	27.6	26.6	31.3	28.6	27	26.1	26.7	26.1
LineF	G. hirsutum	US	R	R	30.32	30.64	30.38	30.83	30.85	31.94	28.38	29.69	28.57	32	31.38	30.46	30.91	31.32	30.41	29.95	28.99	30.14	29.74	30.25	30.93	29.68	29.38	31.16		31.87	32.51	31.9	31	31.8	30.8	30	34.6	30.1	33.8	29.6	32.2	30.7	30.6	29	29.6	29.1	28.5	28.2	29.5
LinQing201	G. hirsutum	Shandong, China	R	R	28.42	27.18	27.87	28.19	28.94	30.79	27.46	26.2	26.31	28.19	28.66	30.33	29.67	29.82	28.73	29.02	29.84	27.66	28.68	28.86	28.5	30.72	28.06	29.84	29.18	28.7	30.95	26.6	27.4	26.7	26.5	26.8	31.3	28.2	26.4	25.3	26.2	26.8	30	29.2	30	28.6	32.4	30.1	28.3
LiXianDaTao	G. hirsutum	Hunan, China	R	R	26.92	27.16	28.89	27.93	28.62	29.37	29.67	29.87		30.56	29.34	29.52	30.14	30.57	30.09	29.36	29.38	28.96	30.51	29.32	29.5	30.47	28.68	28.06	28.3	29.1		25.9	26	27.3	26.8	27	27.6	30.6	31.7		29.3	27.4	28.1	29.4	30.2	28.9	29.8	27.8	28.9
Lu21	G. hirsutum	Shandong, China	R	R	27.62	29.47	28.1	28.46	27.84	29.81	27.32	27.78	27.64	29.84	28.71	29.03	30.46	29.97	28.66	26.59	27.65	27.94	28.2	29.51	28.99	29.92	28.41	29.95	27.62	29.15	29.64	25.5	30	26.3	26.2	26.4	28	25.5	27.3	26.3	27.1	28	29.1	28.9	28.5	28.4	27.8	30.1	26.7
Lu458	G. hirsutum	Shandong, China	R	R	29.26	29.33	29.85	30.48	30.3	29.21	27.03	27.51	27.66	29.22	30.16	27.35	29.12	30.24	28.67	28.54	28.67	26.68	28.89	29.64	28.97	31.07	28.63	28.76	26.86	29.37	29.59	28.3	27.1	27	26.1	27.3	26.3	24.7	24.9	25.4	27	27.6	28.1	28.6	28.3	29.3	27.9	27	24.2
LuMian11Hao (3389)	G. hirsutum	Shandong, China	R	R	28.37	29.25	30.16	29.97	29.39	30.69	28.46	28.09	27.81	28.49	28.99	29.55	30.85	30.35	30.66	27.03	26.98	27.96	29.11	30.75	29.64	29.96	26.45	27.11	28.8	27.87	28.98	26.1	26.9	28	28.1	28.4	29.2	27.6	27.7	27.4	26.9	26.1	27.9	28.4	28.7	27.4	25.1	24.5	25.3
LuMianYan21(Lu1138)	G. hirsutum	Shandong, China	R	R	28.24	29.97	28.93	30.37	33.51	29.17	27.62	27.54	27.16	28.26	28.62	29.8	29.25	28.54	28.33	30.41	28.55	29.01	29.92	29.33	28.55	33.04	30.03	30.44	27.71	29.08	29.94	27.7	28.9	27.3	29	31.8	27	27	26.8	25.8	25.9	27.7	27.7	29.1	28.4	27	31.4	30.1	27
LuNong9648	G. hirsutum	Shandong, China	R	R	29.72	29.37	28.38	31.1	31.13	31.83	29.05	27.59	29.41	30.33	29.98	29.25	29.5	29.04	29.09	30.59	28.8	28.18	30.65	29.6	29.57	29	29.31	29.47	27.86	27.18	26.88	31.7	29.8	30.5	28.5	32.1	32.2	30.9	29.6	30.8	29	32.2	29.3	31.2	28.7	29	31.1	28.9	27.5
M11	G. hirsutum	Pakistan	R	R	28.18	27.84	28.34	30.27	29.52	29.8	27.83	28.27	28.6	29.73	28.56	28.25	28.62	31.15	30.15	30.03	29.16	30.83	28.79	29.56	28.83	28.87	28.42	30.03	26.24		27.85	30.7	26.6	25.8	28.5	29	28.5	27	27.3	28.8	26.9	28.9	26.9	27.3	30.4	28.5	30.9	29.2	32.2
M-8124-1159	G. hirsutum	US	R	R	29.66	28.97	29.43	30.4	31.12	32.03	29.07	28.32	30.44	29.91	30.28	29.23	29.48	30.65	29.62	30.22	28.81	31.63	27.66	29.24	29.44	29.3	28.93	29.86	27.6	26.81		28.9	27.9	27	28.1	29.3	28.7	29.6	28.5	29.4	28.6	27.6	28.4	29	28.9	26.8	31.8	30.8	32.4
Mei28114-313	G. hirsutum	US	R	R	30.37	29.42	31.01	30.28	29.62	31.66	28.47		29.96	31.21	31.76	30.45	31.01	32.69	30.61	30.79	30.12	30.67	29.64	30.84	31.1	30.55	29.89	29.32	28.75	28.7	31.37	30.8	29.4	28.2	30.4	28.4	30.4	29		30.5	30.6	31.7	28	29.8	31.7	29.6	30.8	30.3	30.7
Mei8123	G. hirsutum	US	R	R	28.66	29.83	29.15	29.24	29.66	31.02	28.69	27.05	27.63	29.42	30.53	29.39	31.6	30.16	30.46	27.87	30.01	26.72	28.73	30.14	30.15	29.32	23.7	25.3	29.85	29.19	29.53	25.9	28.3	28.3	27	29.7	28.6	29.4	26.3	25.9	29	27.5	27.4	30.3	29.7	29.9	29.4	28.9	26.7
MeiD#1	G. hirsutum	US	R	R	28	28.45	28.44	30.47	31.37	29.27	28.53	27.72	27.34	26.91	29.25	29.18	29.22	28.51	28.38	28.92	27.68	29.52	29.46	29.86	29.42	28.84	29.07	28.57	27.69	27.86	29.87	26.9	26.7	26.5	28.6	28.2	27.4	29	26.1	25.6	24.8	27	27.2	27.3	27.9	28.6	28.9	26.9	26
MeiF-18	G. hirsutum	US	R	R	29.8	31.43	29.95	30.64	29.95		28.46	26.77	28.92	31.8	32.16	31.26	31.48	31.08	31.35	29.35	28.64	30.55	32.33	31.29	31.67	32.38	32.76	31.32	30.85	30.61	31.6	30.2	31.7	31.4	30.4	27		28.6	26.4	29.4	31.8	31.4	29.7	29.8	30.8	30	29.7	31.4	30.7
MeiF-19	G. hirsutum	US	R	R	28.19	28.38	27.62	29.19	28.12	27.85	27.59	27.28	27.68	27.62	28.06	28.82	27.22	29.37	29.05	29.31	28.93	26.75	28.31	29.39	28.76	28.76	27.69	29.5	25.08	28.83	28.74	28.3	29.9	30.8	27.7	27.1	27.8	29.5	28.1	29.3	28.7	29	31.2	29	29.1	30.9	29.7	28.5	27.9
MeiFuDaLing	G. hirsutum	Henan, China	R	R	29.33	30.24	28.77	29.07	31.66	30.4	27.45	27.2	27.16	28.26	30.63	30.1	30.56	30.25	29.76	30.16	28.54	27.44	28.77	29.88	30.16	29.45	29.32	28.97	25.47	27.18	28.81	26.4	26.3	26.7	25.2	27	27.6	24.9	25.5	25	25.9	27.5	28.7	27.7	28.7	26.9		25.6	27.3
MeiG-82	G. hirsutum	US	R	R	28.26	28.24	29.87	29.35	28.69	28.84	27.23	27.64	28.28	27.47	29.25	27.77	29.66	29.73	30.06	29.3	28.26	28.3	29.48	29.77	28.71	30.68	28.75	28.77	28.41	29.48	27.91	26.6	26.5	27.9	25.6	24.8	25	25	26.7	25.5	24.9	28.8	25.4	28.1	28.8	29.9	32.7	28.5	27.6
MeiG-84	G. hirsutum	US	R	R	28.65	29.68	29.6	28.61	29.35	29.13	27.39	27.21	27.06	29.25	28.79	29.4	30.47	29.7	29.26	28.54	26.12	28.17	28.71	29.89	29.13	29.12	28.54	28.51	29.23	29.25	28.79	26	28.7	27	25.5	25.4	26.3	24.4	24.9	24	26.6	25.9	25.9	29.4	27.3	27.3	24.9	26.4	26.5
MianYang73-39	G. hirsutum	Sichuan, China	R	R	28.75	30.42	29.9	31.72	28.48	30.25	28.63	26.67	27.33	31.26	29.9	30.43	31.6	30.97	29.6	29.89	29.91	29.28	30.68	31.5	31.38	30.38	29.31	29.76			29.3	28.4	29.5	29	31.2	26.8	27.2	28.9	26	26	31	29.7	31	31.8	30.6	29.1	30.9	30.4	28.8
Miscot7803-52	G. hirsutum	US	R	R	28.03	28.74	27.77	29.36	28.43	29.61	27.27	28.79	27.1	29.83	28.6	26.92	29.34	28.7	28.91	28.36	27.34	27.78	28.65	27.81	29.23	29.37	29.33	30.4	27.47	27.76		26	27.8	25.5	26.3	25.5	27.5	26.1	29.1	27.6	28.1	28.7	27.6	28.8	27.6	29.4	27.6	27.2	27.9
Miscot78-27	G. hirsutum	US	R	R	27.84	27.76	28.33	27.55	29.03	28.74	27.43	27.13	28.29	27.68	27.12	28	27.93	28.31	28.75	27.23	26.18	26.99	28.18	28.18	28.66	27.82			27.16	26.66	28.05	27.8	28	28.9	27.5	26.8	27	28.7	26.6	30.2	27.3	24.5	26.9	28.8	27	27.3	30	26.2	28
MM-2	G. hirsutum	US	R	R	28.92	30.56	28.28	26.53	27.96	27.67	27.46	26.61	26.35	30.43	29.07	30.45	30.1	31.45	29.08	29.3	29.61	28.98		27.85			29.47	30.79				34.7	36.7	36.1	25.9	26.4	28.5	27.7	26.9	26.2	35.1	36	33.7	36.3	34.3	34.8	34.7	35.4	35.3
MSCO-11	G. hirsutum	Henan, China	R	R	31.35	30.72	29.05	31.42	30.62	30.35	28.62	29.43	29.82	28.85	30.47	29.8	30.73	30.09	30.31	28.99	29.39	28.89	30.94	30.52	30.33	26.34	30.8	30.7	28.97	31.07	30.65	34	31	30.2	31.3	32.3	31.7	30.4	31.7	31.3	31.9	32.9	31.8	34.2	32.8	32	29.4	33.6	30.9
MSCO-12	G. hirsutum	Henan, China	R	R	36.36	36.29	33.2	36.83	37.15	35.36	31.07	31.9	32.62	33.11	32.52	32.68	33.23	33.06	33.5	34.41	32.77	32.94	33.97	33.54	33.51	28.61	32.38	34.07	33.87	34.24	35.93	36.6	37.9	32	38.2	38.9	36.2	30.4	30.7	32.8	32.1	32.6	33.4	33.3	31.7	34.2	40.1	34	33.3
N73DeltapineNGF	G. hirsutum	US	R	R	30.52	30.41	29.44	30.97	30.96		28.45	28.43	28.02	29.96		28.84	29.71	29.54	30.45	28.08	29.66		29.85	30.26	30.54	30.28	28.77	30.6	29.38	29.1	29.71	28.3	29.8	27.9	28.3	29.4		27.8	27.1	26.9	29.8		27.2	29.1	28.1	28.8	29.6	30.6
N74-250	G. hirsutum	US	R	R	29.8	29.4		30.71	30.94	31.61	27.66	27.63	28.76	29.56	30.24	30.3	28.67	31.37	29.35	29.32	30.43	27.7	30.81	29.32	30.52	30.65	30.98	30.77	30.73	30.35	30.06	27.6	29.8		27.8	28.5	28.6	25.6	26.8	27.4	28.4	28.1	29.2	27.7	30.1	28.4	29.5	32.6	27.7
NangFenDaTao	G. hirsutum	ShanXi, China	R	R	26.34	27.05	27.89	26.99	26.78	26.68	25.68	25.03	25.6	27.71	28.36	28.54	28.73	29.9	27.94	28.3	27.72	27.19	28.49	27.74	28.78	28.67	27.45	27.43		26.77		25.6	27	29.6	24.5	25.3	26	25.5	25.5	25.2	26.9	25.3	27.1	25.8	27.6	27	29.1	28.9	25.5
NaShangQuDaHua	G. hirsutum	Guizhou, China	R	R	25.42		27.34	28.06	27.28		27.54		26.46	23.92	26.05	28.74	25.17	25.62	25.08	26.85	27.06	26.01	24.43			24.43	29.26	28.99		23.8		24.2		24.9	25.5	25.7		27.2		26.6	23.6	24.5	25.7	25.4	26.2	25.6	27.7	27.1	27
NeiHuangDaZi	G. hirsutum	Henan, China	R	R	27.37	27.04	26.47	28.1	28.63	28.02	25.17	25.8	26.54	28.64	28.03	29	30.35	28.54	28.67	29.4	27.42	28.64	27.99	27.46	27.83	28.72	28.03	29.4		26.86	28.39	27.3	25.4	25.6	25.5	25.9	26.1	24.9	25.4	25.8	28.3	26.8	26.9	28.8	26.8	26.5	28.2	26.7	26.1
NongJiu	G. hirsutum	Henan, China	R	R	28.67	28.38	28.36	30.03	30.87	29.57	27.77	28.08	28.61	29.09	28.47	28.37	30.7	30.92	31.02	29.77	27.96	27.61	28.76	29.23	27.95	29.29	28.81	27.47		28.36		29	27.6	29.1	28	29.5	30.3	30.3	27.5	29.2	29.4	27.1	29.2	30.1	30	31	29.7	30	28.7
PAR-51	G. hirsutum	Pakistan	R	R			27.07	27.64	28.31	27.93	27.46	27.34	28.54	28.72	27.31	28.13	29.38	29.32	29.21	27.31	26.78	27.54	27.71	27.37	27.32	27.11	26.74	27.92						30.2	27.8	29	29.2	27.2	29.1	28.6	28.5	28.4	29.2	30.9	29.6	30.5	30.8	29.2	30.3
PD6186	G. hirsutum	US	R	R	29.49	30.17	30.2	29.5	30.38	30.07	27.62	27.92	28.26	31.27	31.94	29.93	31.64	31.32	30.56	30.43	28.56	29.02	30.91	31.71	31.44	29.33	29.17	31.49	28.37	31.35	29.68	32.6	35.7	33	30.1	31.7	30.7	28.7	31.2	30.6	30.8	33.5	32.5	31.5	32.5	32.7	32.5	32	33.3
QiFengDaLing	G. hirsutum	Jiangsu, China	R	R	28.41	28.83	28.94	32.24	28.34	30.36	27.36	28.49	27.28	30.45	30.45	29.79	30.06	28.29	29.97	28.85	28.61	28.28	29.47	28.92	29.51	29.75	29.37	29.3	29.04	28.19	27.5	27.6	28.1	27.4	28.8	26.3	27.7	27	27.8	26.9	28.7	26.7	26.2	28.2	26.3	28.1	26.9	27.5	26.3
Qik	G. hirsutum	US	R	R	28.61	27.83	29.38	30.75	30.5	32.62	27.9	29.08	28.67	30.17	30.08	28.24	28.92	28.8	28.12	27.19	28.49	28.46	29.92	30.24	29.11	31.16	29.82	30.38	28.47	29.77	29.31	28	29.8	30.3	28.8	28.4	31.7	27.1	30.9	28	30.1	29.2	28	29.8	30.3	27.5	26.6	29.3	28.2
QingKang1Hao	G. hirsutum	Sichuan, China	R	R	28.78	28.88	28.35	29.58	29.97	29.61	26.81	27.05		28.18	27.36	29.09	29.08	28.23	28.89	28.76	28.53	27.3	29.27	29.42	29.3	30.92	28.22	26.94	26.95	26.92	27.46	27.8	28.3	27.6	27	28.9	27.1	26.1	27		26.6	27.3	28.4	29.7	27	27	29.2	28.6	26.8
QinLi514	G. hirsutum	ShanXi, China	R	R	28.33	29.32	28.3	27.53	28.25	28.7	26.86	27.52		27.6	28.48	28.72	29.98	29.17	29.43	29.32	27.58	27.58	28.6	28.05	28.21	26.48	28.04	27.12	27.83	27.86	27.9	28.2	28.9	27.2	27.4	29.4	27.7	25.9	26		28.5	28.3	27.7	31.3	29.3	30.7	29.1	27.5	29.1
QinYuan4Hao (Qinyuan91406)	G. hirsutum	ShanXi, China	R	R	28.09	28.9	27.45	28.48	30.12	28.05	26.75	27.59	26.44	27.45	29.91	27.48	29.61	29.72	28.94	30.29	26.45	27.8	27.9	28.58	29.07	30.78	28.82	28.33	27.17	27.9	28.91	26	28.5	27.4	26.4	28.3	27.7	26.9	27.2	26	28.9	29.9	25.6	28.8	28	26.4	30.6	25.9	26.1
r-3149	G. hirsutum	Vietnam	R	R	27.27	27.07	27.31	30.44	29.45	29.83	27.75	28.54	27.74	28.68	28.99	27.65	28.87	27.98	28.96	27.97	29.48	28.29	30.64	28.94	27.54	28.17	28.6	28.37	27.19	29.25	29.07	25.2	26.8	27	28.4	28.1	28.3	27.6	28.9	27.8	28.9	29.3	27.4	28.9	26.1	27	28.3	29.8	27.6
r4136	G. hirsutum	Vietnam	R	R	27.63	27.83	27	28.44	29.28	28.33	27.1	27.98	27.32	29.17	28.37	28.6	30.07	30.6	29.42	29.44	27.87	27.84	28.57	28.12	28.01	27.92	26.87	27.26		27.13		26.9	27.4	28.3	27.8	28.1	28.1	25.6	28.3	27.3	28	26.9	27.8	29.7	29.6	28.7	29.1	27.3	26.9
RTBaiXu	G. hirsutum	Henan, China	R	R	26.48	25.38	26.95	27.02	26.85	28.9	26.7	26.57	27.32	28.61	27.08	25.7	27.73	27.01	26.2	28.62	27.78	27.2	27.27	26.7	26.41	26.95	26.02	26.03	25.27	24.7	24.82	26.7	26.9	26.9	27	26.1	27.7	26.9	27.1	26	27.7	27.3	26.2	28.4	26.8	26.7	27.8	28.3	27.4
S-050019	G. hirsutum	Xinjiang, China	R	R	27.97	29.47	28.08	31.07	28.79	29.16	28.33	28.22	27.37	30.03	29.52	29.64	30.25	28.46	29.47	28.86	29.91	29.07	29.05	27.14	27.09	27.85	27.54	28.01	24.88	25.92	24.08	31.1	31	30.2	33	29.8	30.4	31.8	31.8	30.5	30.9	30.3	31.1	31.8	30.2	33.4	32.2	31.3	31.9
S-050031	G. hirsutum	Xinjiang, China	R	R	27.74	29.5	30.34	30.27	29.86	30.33	28.54	28.55	29.36	28.92	29.12	29.3	31.36	31.33	31.78	30	32.17	30.88	29.01	29.21	28.25	29.01	30.57	28.69	27.28	28.71	28.64	29.3	29.7	31.7	31	32.2	31.3	31.5	33.9	31.5	30.8	29.6	30.2	34.5	33.4	34	35.4	34.2	34.8
SGKShiXuan321	G. hirsutum	Hebei, China	R	R	28.6	27.49	27.72	28.15	28.96	27.77	26.54	27.68	28	28	29.77	29.34	29.6	28.98	28.72	28.09	26.93	28.43	29.34	28.84	29.67	28.6	27.4	29.9	27.11	27.94	29.22	29.4	27.3	25.7	25.9	26.5	26.3	24.9	26.4	27.3	25.7	26.6	28	28.6	26.2	27.9	26	26.2	27.4
Sha24-3	G. hirsutum	Xinjiang, China	R	R	26.69	26.05	26.53	26.44	27.76	26.75	26.23	26.07	26.44	25.85	25.89	27.01	27.57	28.09	26.63	28.53	27.4	27.37	26.54	27.04	26.85	27.28	27.66	26.53	25.84	26.58	26.61	25.8	24.7	25.6	25.3	26.4	25.1	25.5	23.2	26.3	26	25.8	27.7	27.5	28.3	27.2	29.1	28.1	26.2
Shan2747	G. hirsutum	ShanXi, China	R	R	26.29	27.71	28.28	27.6	28.31	28.66	27.38	26.24	27.53	28.64	27.81	27.43	30.04	27.01	28.28	28.61	27.93	28.32	27.74	28.29	27.6	27.34	28.01	29.64	26.12		26.67	27.8	30.2	26.9	26	27.7	26.9	29.7	28	28.8	28.3	27.4	27.5	30.5	26.8	29.5	28.6	31.1	29.5
Shan2800	G. hirsutum	ShanXi, China	R	R	28.54	28.76	29.24	28.9	27.18	30.55	27.87	27.16	27.85	29.18	28.57	29.32		29.64	29.46	30.04	27.83	28.56	27.15	29.29	29.23	26.65	29.28	27.41	27.19	26.69		27	28.1	28.3	28.1	26.9	29.2	28.7	29.3	27.9	29.8	28.7	28.2		29.8	29.9	29.4	27.7	27.8
Shan3184	G. hirsutum	ShanXi, China	R	R	27.61	28.81	29.26	30.22	28.98	27.88	27.96	28.32	29.19	30.35	30.02	31.21	30.05	29.68	28.87	28.69	29.25	29.72	29.21	28.08	29.53	28.66	24.53	25.78	27.93	27.66	27.5	26.8	31.2	31.8	31.9	27.7	27.6	27.8	30.3	29.5	29.7	29.8	28.5	29.5	28.9	28.6	29.9	28.3	28.9
Shan960329-2Yuan3	G. hirsutum	ShanXi, China	R	R	26.32	24.89	27.16	26.73	26.61	25.37	26.08	25.38	26.25	25.76	26.61	29.91	27.76	28.15	27.06	27.18	26.68	25.75	26.83	27.04	27.07	25.29	26.64	28.52	24.19	24.93	24.82	24.7	26.4	27	25.5	24.5	22.9	24.4	26.7	25.7	25.7	25.7	27.8	27	27	25.5	26.4	25.4	24
ShanNong3Hao	G. hirsutum	Shandong, China	R	R	28.46	29.61	29.88	29.26	31.15	31.4	27.89	29.17	29.04	28.7	29.98	29	30.68	28.59	29.69	29.33	29.9	28.23	29.99	30.37	29.91	29.13	30.33	30.69	29.2	29.58	29.29	27	29.8	30	27	28.9	29.3	27.9	29.8	27.2	27.9	27	27	30	26.9	28.7	29	29.3	26.4
ShanNong6Hao	G. hirsutum	Shandong, China	R	R	29.02	29.14	28.71	30.01	30.61	29.81	27.53	27.13	27.04	27.69	29.96	29.76	30.5	30.18	31.55	27.85	28.49	28.35	30.12	28.93	29.84	30.51	28.98	29.91	29.03	29.38	31.91	26.4	28.1	27.1	27	25.8	26.3	26.4	26.4	25.7	26.5	27.3	27.7	29.6	28.7	29.4	27.9	27.8	28.3
ShenMian5Hao	G. hirsutum	ShanXi, China	R	R	31	30.36	30.25	31.75	31.3	31.92	29.27	29.11	28.93	31.81	31.14	30.1	31.51	32.91	29.3	30.46	27.44	27.8	30.88	31.62	30.55	31.3	30.3	31.26	28.92	30.19	29.47	29.6	27.1	29.2	28.6	30.7	30.4	29.9	30	29.4	26.7	27.3	28	31.8	32	28.6	28.7	29.2	27
ShiYuan638	G. hirsutum	Hebei, China	R	R	26.7	27.49	26.49	28.22	27.83	28.36	26.85	26.47	27.32	28.72	26.8	27.32	29.9	28.26	28.81	29.05	27.07	26.91	27.25	30.31	27.7	28.49	28.64	27.33	27.33	27.12	27.88	26.6	27	26	25.6	26.4	26.9	25.9	25.9	25.7	27.7	26.7	26.9	28.8	27	27.5	27	28	25.3
Si168	G. hirsutum	Jiangsu, China	R	R	27.93	28.25	28.75	29.79	29.65	29.72	27.31	28.34	28.9	31.85	30.05	28.8	30.14	29.49	28.93	28.44	28.46	29.53	30.36	30.45	29.21	28.76	26.87	27.1	27.86	27.8	28.75	27.7	27.7	27	28.1	28.1	27	27	29.7	28.3	29.3	27.7	26.5	28.9	29.6	28.1	28.8	28.7	27.4
SiChang2Xi	G. hirsutum	Jiangsu, China	R	R	27.23	27.33	27.29	27.7	29.24	28.33	27.54	26.55	27.84	27.15	26.98	30.95	28.25	29.75	28.85	30.92	30.61	28.04	29.44	32.97	29.45	29.12	28.14	32.71	27.33	26.42	29.3	25.5	26.7	26.1	27.2	26.3	26	27	24.1	27.1	26.6	25.8	27.8	25.9	28.2	28.5	29.2	30.3	26.8
SiMian2Hao	G. hirsutum	Jiangsu, China	R	R	27.57	27.91	28	27.61	28.5	28.15	27.11	27.56	27.28	26.98	28.92	28.56	27.64	28.36	28.04	30.05	28.8	28.8	28.4	28.02	27.6	27.93	27.22	28.06	25.47	27.99	28.37	25.3	27.4	26.2	24.2	27.4	26.3	25.3	27	25.6	25.3	26.1	26	25.2	26.3	24.7	27.9	28.1	28.8
ST474	G. hirsutum	US	R	R	28.52	28.84	28.51	29.7	29.53		28.73	26.67	27.9	26.16	28.47	27.18	28.59	28.31	28.58	28.68	26.86	27.43	29.14	28.29	27.51	27.35	28.63	29.33	29.2	28.71	28.8	28.7	29.2	26	26.4	26.6		28.8	26.5	26.6	25.2	26.3	26.6	27.8	26.6	26.2	29.4	25.9	26.5
Su7036YuanYuan	G. hirsutum	Jiangsu, China	R	R	32.34	31.52	31.59	32.15	32.79	31.56	30.1	30.84	30.12	30.94	32	31.06	30.16	31.75	31.63	30.22	30.21	29.05	32.14	31.39	31.34	32.08	33.43	31.46	27.78	30.07	29.13	31.8	30.8	33.1	32.1	32.8	31.7	32.5	31.8	31.4	31	30.6	30.2	29.1	30.8	30.7	30.3	29.1	28.2
SuMian2Hao (Xuzhou553)	G. hirsutum	Jiangsu, China	R	R	30.49	30.92	30.59	30.43	30.85	31.16	28.13	29.13	28.98	29.49	30.23	29.69	31.1	30.27	31.84	29.96	30.07	28.98	30.91	30.49	31.02	30.03	29.32	28.94	27.91	30.2	30.86	29.2	30.6	29.5	29.2	29.3	29.7	26.9	28.5	28.4	27.4	28.6	26.7	28.9	28	30	27.8	29.2	28.8
SuMian9108	G. hirsutum	Anhui, China	R	R	29.95	29.67	29.06	30.81	32.11	32.83	29.19	29.51	31.72	30.83	31.33	31.49	33.45	32.87	31.02	30.19	29.65	29.33	30.17	30.16	31.61	32.06	30.32	30.91		28.87	28.92	31.1	32	30.4	31.3	30.7	32.1	32	35.6	35.1	31.1	31.3	30.2	34.7	33.7	31.7	34.3	31.1	30.9
SuNong6Hao	G. hirsutum	Jiangsu, China	R	R	30.42	29.19	28.1	32.08	32.3		29.25	29.1	30.24	27.56	27.91	27.37	28.61	29.03	28.71	28.78	29.82	28.94	28.7	29.01	28.2	29.2	29.14	28.42	28.33	28.6	29.73	29.4	29.4	27.7	27.8	30.9		29.4	28.9	30.4	29.6	28.9	27.5	31	28.1	29.3	28.1	29.5	28.9
SuQ1	G. hirsutum	Jiangsu, China	R	R	30.62	31.06	31.26	30.08	30.14	31.66	27.54	26.06	26.56	32.75	32.69	31.18	31.63	33.02	31.69	30.65	29.39	30.13	28.38	29.82	28.46	28.63	30.74	29.17	30	29.53	31	28.4	29.6	34	28.5	27.9	28.8	27.3	26.8	26.5	30.3	30.7	29	30.9	31.9	31.6	33.7	28.3	30.1
SuTKH-1	G. hirsutum	Jiangsu, China	R	R	29.15	29.31	28.11	29.97	30.39	30.39	28.13	27.88	28.08	29.81	30.51	28.89	30.86	29.97	30.67	30.22	30.34	29.66	31.73	30.47	29.91	30.26	27.96	29.58	29.05	29.6	29.13	29.9	30.1	27.5	28	28.8	27	27	26.7	29.4	30	32	31	31	31.8	32.3	35.7	33.7	29.8
SuXu138 (Zaoshu)	G. hirsutum	Jiangsu, China	R	R	27.5	29.11	26.99	29.03	27.97	28.28	28.35	26.83	27.94	27.69	27.73	28.99	29.03	29.29	29.75	27.63	28.15	28.06	27.96	28.65	27.55	27.77	29.1	27.19	26.18	26.77	28.85	27.4	28.7	26.6	26.7	28	25.8	28.8	27	27.6	27	26.7	28.6	30.2	28	28.7	27.8	30.3	30.5
SuYuan04-129	G. hirsutum	Jiangsu, China	R	R	31.57	30.74	32.22	34.13	34.26	32.99	30.64	31.59	31.17	32.02	31.36	31.03	34.13	35.83	34.15	30.26	29.27	30.51	32.24	31.74	32.18	31.88	32.97	31.97	30.39	31.48	29.45	30.4	32.5	31.8	35.6	29.8	33.6	32.5	36.3	31.9	28.8	28.5	28.7	34.2	36.3	33.6	30.3	29.8	30.4
SuYuan04-162	G. hirsutum	Jiangsu, China	R	R	29.58	29.35	29.69	30.2	31.39	31.9	28.49	27.65	29.3	28.01	27.44	27.65	28.68	27.04	28.97	28.49	27.8	27.55	29.36	30.18	29.37	28.38	29.01	28.72	28.82	28.31	27.97	32.5	29.2	27.8	30.8	30.6	29.1	28.7	28.8	27.2	27.1	28.1	27.9	27.8	25.2	28.7	29.5	25.3	25.9
SuYuan7235	G. hirsutum	Jiangsu, China	R	R	30.56	31.74	32.26	32.2	32.19	32.6	28.68	28.55	29.36	32.54	32.17	31.97	30.91	33.27	29.61	30.11	29.69	31.39	29.85	29.88	31.34	29.82	30.47	30.83	31.45	27.15	29.27	29.7	33	33.8	30	30.1	31.8	28.3	30.1	27.3	31.1	30.8	28.2	29.6	32.6	28.5	31.2	29.7	31.3
Tu188	G. hirsutum	Xinjiang, China	R	R	27.86	27.69	27.26	28.58	29.37		27.09	27.12	27.5	28.78	28.51	27.34	29.92	28.85	28.53	28.23	28.59	28.93	28.09	28.68	28.01	29.05	28.01	27.35	26.99	25.83	28.92	26.5	27.8	26.5	27	26.5		26.3	25.3	26.3	29.1	27.2	27	28.5	28.8	29.1	29.9	28.6	27.7
Tu83-161	G. hirsutum	Xinjiang, China	R	R	29.19	28.4	29.16	31.04	29.5	30.7	28.82	28.22	29.69	28.28	31.01	29.97	29.71	31.99	29.86	28.71	29.65	30.98	29.97	30.16	31.49	31.36	28.82	27.91	28.48	25.96	28.47	28.4	28.4	29.2	29.6	27	28.9	28.4	27.5	29.2	29.5	30.1	29.8	30.7	32.3	29.1	29.5	28.8	30.6
UA887(You)	G. hirsutum	US	R	R	28.18	28.47	29.17	29.95	30.73	29.95	28.23	27.49	28.4	28.96	30.17	29.39	29.96	30.1	28.66	28.46	27.38	28.19	28.02	28.02	29.03	29.06	29.68	28.52	28.28	29.28	29.97	29.2	31.1	29.9	29.3	30.3	29.1	30.6	27.7	30.4	28.8	31.8	32	30.2	30.4	28.3	28.4	28.9	28.9
Upland	G. hirsutum	US	R	R	31.55	31.33	30.57	33.43	34.31	33.63	30.1	29.92	30.81	30.95	32.15	31.17	31.64	32.37	30.66	31.64	31.26	31.51	29.91	29.51	32.4	30.73	31.28	31.38	28.97	33.73	30.23	32.7	32.8	32.5	33.7	35.3	34.7	33	32.8	32.5	32.7	33.4	32.4	35.1	34.1	31.9	38.4	40.2	34.5
USSR116Xi	G. hirsutum	Russia	R	R	29.67	29.38	28.72	30.09	29.7	28.75	28.22	27.86	29	27.31	29.28	28.55	28.39	29.16	29.34	29.26	26.56	28.65	27.69	28.31	27.59	28.22	27.78	27.68	26.59	27.8	29.51	30.5	29.4	28.4	27.6	29.4	28	28.3	28.9	29.3	28.1	29.5	30.1	29.2	29.7	28.9	32.4	27.9	28.2
USSR21Xi (91-133)	G. hirsutum	Russia	R	R		29.4	28.93	29.01	31.04	31.57	27	28.12	28.04	31.45	30.58	30.21	29.97	32.54		30.99	30.23	29.16	30.69	30.71	31.88	29.6	29.84	29.94	31.42	30.61	31.84		27.1	28.2	27.6	28.1	29.1	26.1	27.2	26.6	27.9	28.3	27.2	27.8	29.9		29.3	28.4	26.7
USSR8911	G. hirsutum	US	R	R	29.93	30.14	29.51	31.02	31.66	32.52	29.06		29.7	30.57	29.68	30.39	31.05	31.79	30.82	30.34	30.73	29.18	32.38	32.06	31.17	29.57	29.22	29.98	29.26	26.92	29.27	28.2	27.2	27.2	31.8	28.8	29.8	30.6		30	29.1	28.3	28.6	29	29.4	29	29.2	27.6	24.9
USSR91Xi	G. hirsutum	Russia	R	R	30.55	29.5	30.64	32.08	32.91	31.67	28.34	29.34		28.87	30.62	29.53	29.81	31.49	29.45	30.47	27.97	29.99	29.87	29.92	31.25	27.39	29.07	29.65		28.59		32.3	31.2	33.5	32.6	35.2	32.7	29.2	32		31.5	33.4	34.4	33.9	32.3	32.2	30.4	33.5	31.3
WangJiangChangRongMian	G. hirsutum	Anhui, China	R	R	31.9	31.1	32.32	34.4	33.94	35	31.09	30.33	30.31	33.75	33.55	33.09	33.83	34.1	34.43	32.2	32.99	30.68	32.02	32.4	31.08	28.11	30.11	30.59	27.8	29.01	29.99	32.9	30.2	31.8	31	34.4	33.1	32.4	31.7	31.8	32	32.5	29.7	31.7	31.8	32.5	31	35.2	30.3
WanJiu828	G. hirsutum	Anhui, China	R	R	30.71	30.35	31.45	31.39	30.01	32.09	30.08	29.04	29.7	31.07	29.91	27.29	32.01	33.41	32.32	29.73	31.51	30.24	32.06	31.79	33.3	32.77	31.95	33.81		30.83	32.53	29.7	29.4	29.8	30.2	27.2	30.6	30.2	28.7	29.7	29.3	27.8	27.2	31.5	30.7	31.3	29.4	30.1	28.3
XiangMian2Hao	G. hirsutum	Hunan, China	R	R	29.47	28.68	30.49	30.31	30	30.5	27.97	27.34	29.89	26.86	27.86	27.41	28.91	28.4	28.14	26.77	28.29	26.95	27.27	27.75	28.56	27.41	28.09	27.78	26.72	25.97	27.95	28.5	27.3	28.6	27.1	29.5	29	28.3	27.8	29.2	26.2	27.7	27	28.9	27.4	29	28.3	29	25.9
XiaoXianDaLing	G. hirsutum	Anhui, China	R	R	29.99	29.71	29.96	30.29	30.28	29.88	28.03	28.31	29.07	31.76	29.48	29.31	30.12	31.74	30.5	28.35	27.8	27.08	29.22	28.86	29.69	27.99	28.74	28.84	28.31	27.86	29.17	29	29.4	29.9	29	30.1	29.9	28.8	29.2	30.5	30.7	27.7	28.4	30.9	31	31.9	28.1	27.2	27
XinDaLing	G. hirsutum	Henan, China	R	R	27.85	28.85	29.14	31.6	30	30.68	27.68	27.61	27.31	30.2	28.14	30.04	31.73	31.71	29.81	29.51	29.43	30.06	29.51	29.93	29.8	30.47	28.87	27.45	28.07	26.97	28.47	27	30.6	28.1	28.4	27.1	29.8	28.4	27	26.5	29.3	25.9	28.2	32.9	31.1	30.3	31	29.7	29.6
XingTai79-11	G. hirsutum	Hebei, China	R	R	27.52	28.98	28.89	28.42	29.75	29.5	28.04	29.09	27.9	27.83	29.26	33.2	30.43	30.03	28.63	28.77	28.64	27.68	30.22	30.05	28.97	29.63	29.52	28.58	28.8	29.42	29.95	27.3	28.3	27.5	26	27.3	27.9	27.9	29.3	27.6	25.6	26.9	32.2	29.1	28.1	26.7	27.3	27.3	27.1
XinXiang89S-210	G. hirsutum	Henan, China	R	R	29.59	28.83	30.64	29.04	29.45	30.59	27.54	27.2	27.95	29.34	29.94	28.94	29.71	29.7	28.85	27.51	29.17	27.03	31.46	29.53	29.69	29.64	29.6	27.82	28.38	29.37	28.76	29.3	27.7	28.8	27	26.8	28.6	26.1	26.2	26.4	27.7	27.3	27.4	28.6	27.8	27.7	28.3	29	25.8
XinYan96-48	G. hirsutum	Henan, China	R	R	27.96	28.01	27.65	29.22	29.19	29.93	27.34	27.19	27.38	27.14	27.66	27.25	27.99	27.37	28.97	30.04	28.31	27.76	28.24	27.88	28.81	28.33	29.02	28.67	25.62	27.51	28.16	29.7	27.6	27.3	27	27.2	27.4	28	26.6	27	27	27.1	27.7	26	27.8	30.1	29.5	31.6	27.3
XinZhouDaLing	G. hirsutum	Hubei, China	R	R	29.14	29.8	29.81	30.9	30.57	29.99	28.38	28.9	28.47	28.69	30.43	27.93	30.63	31.12	29.84	29.74	29.48	30.41	30.62	29.78	30.11	29.25	30.03	29.76	30.02	30.58		30.8	31.1	29.4	29.6	27.8	29.6	27.8	30.4	30	28.7	29.1	26.8	28.8	30.8	29.7	29.8	32.6	30.5
XuShiDaTao	G. hirsutum	Jiangsu, China	R	R	28.72	28.33	27.97	30.6		29.39	27.23	28.23	28.19	28.96	29.9	28.12	30.65	30.35	30.91	29.35	29.39	27.97	28.84	29.23	29.22	27.68	28.35	28.6	27.92	28.86		28.5	25.9	26	27.7		28.6	24.8	27.3	27	28.3	28.3	27.5	27.7	28.2	30	26.1	29.4	26.2
XuZhou244	G. hirsutum	Jiangsu, China	R	R	26.69	27.63	27.55	28.76	28.63	27.75	27.14	28.22	27.34	25.73	26.6	27.92	27.58	28.02	28.23	28.9	28.7	28.61	28.84	28.53	29.12	29.41	27.97	28.49	27.73	27.58	28.78	27.2	29.7	26.3	27	27.9	25.1	26.8	28.9	27.4	24.3	25.4	27.4	27.1	26.8	26.7	31.4	27.9	26.1
XuZhou261	G. hirsutum	Jiangsu, China	R	R	28.98	28.42	27.7	28.45	28.25	29.25	27.13	27.08	27.18	28.92	28.57	28.32	28.77	29.19	29.32	27.15	28.08	28.44	28.71	28.07	27.26	27.21	26.93	27.18	27.21	27.4	28.44	26.9	27.1	27.3	25.6	27	26.9	26	26.9	26.2	26.6	26.6	26.3	27.7	27.4	29.2	25.7	27.4	27.7
XuZhouBanBanMian	G. hirsutum	Jiangsu, China	R	R			26.17	29.28	28.88	29.65	26.8	26.5	26.74	27.52	28.76	29.1	28.97	28.88	29.13	26.72	28.06	32.78	28.84	28.3	28.63	28.78	29.73	29.95	27.46	28.35	27.77			24.4	27.9	25	27.8	25.8	26.6	23.2	25.8	26.7	28.2	27.2	27.7	27.8	24.1	26.6	29.6
YaHuang9103	G. hirsutum	Henan, China	R	R	26.79	25.89	26.18	28.51	28.06	28.04	27.58	26.4		27.39	26.02	26.16	27.6	26.51	26.34	26.78	26.6	27.54	26.93	26.49	26.44	27.36	26.81	26.41	25.61		28.38	26.3	24.4	25.9	27.1	27.1	26.3	29	26.9		27.6	26	26.2	26.5	25.2	26.5	27.2	26.2	27.6
YanCheng1115	G. hirsutum	Jiangsu, China	R	R	28.33	28.31	28.04	28.96	30.9	30.03	27.79	28.76	28.04	29.39	28.3	28.48	30.04	29.07	29.93	26.81	27.72	27.97	29.97	29.17	29.43	30.68	26.13	28.19	27.52	28.69	28.47	28.6	27.9	28	30	29.3	28.5	26.4	28.9	28.5	27.1	27	25.8	30	30.2	28.6	24.2	25.8	26.2
YangFen31Hao	G. hirsutum	Shandong, China	R	R	28.34	29.65	30.12	29.69	29.04	28.48	28.64	28.85	28.54	30.03	27.12	29.09	30.75	29.5	29.55	29.03	27.74	29.08	28.78	28.24	29.71	30.76	28.85	27.55	28.64	28.45	31.98	30.3	29.6	30.8	30.3	29	28.9	29.7	29.1	29.9	29.6	26.6	27.9	29.3	30.2	28.6	30	28.5	27.6
YongJi1Hao	G. hirsutum	ShanXi, China	R	R	27.28	28.98	28.68	30.06	29.45	29.13	27.86	27.71	27.29	30.98	28.28	28.17	29.54	29.06	29.81	28.48	27.14	28.43	29.03	29.71	28.94	28.81	27.47	29.36	27.35	28.16	28.74	24.8	27.1	27.3	26.3	27	27	27.1	26.3	26	29.1	27.1	27.8	29.6	27	28.1	29.1	26.2	29
YongJi2Hao	G. hirsutum	ShanXi, China	R	R	29.15	27.82	28.29	29.35	28.83	30.09	27.65	27.99	26.69	27.47	29.17	27.97	29.41	29.03	29.4	28.87	26.6	27.33	30.3	28.85	29.13	29.29	28.9	28.27	26.94	26.08	28.74	27.2	28.8	25.3	25.6	26.8	27.1	26.8	26.9	26.3	26.4	29.2	28.3	27.3	29	27.6	30	25.5	25.6
Yu284	G. hirsutum	Henan, China	R	R	26.88	26.34	25.19	27.4	28.25	29.21	27.88	26.94	28.43	27.37	27.62	29.91	26.54	27.46	27.48	27.21	26.39	26.45	28	27.72	27.61	26.11	28.81	28.4	27.41	25.44	28.23	28.4	28.9	27.7	27.8	29	29.7	29.5	28.8	27.1	29.8	28	26.5	25.8	27.2	27.8	27.8	26.5	25.2
YuMian19	G. hirsutum	Henan, China	R	R	27.99	29.14	28.2	29.51	29.12	28.72	27.29	28.51	26.01	30.7	29.51	29.79	30.61	29.91	29.96	30.65	29.22	28.24	29.2	29.48	28.92	28.95	29	29.33	29.19	28.4	28.99	26.8	27.3	25.2	25.8	27.5	26.3	25.7	29.2	24.8	28	27	29.2	31.6	27.8	28.4	30.6	29.1	28.2
YuMian2067	G. hirsutum	Henan, China	R	R	26.44	26.78	27.23	28.53	28.03	27.3	27.27	27.51	27.23	26.86	26.88	27.63	27.96	28.48	27.23	26.99	27.72	27.74	27.35	27.67	28.06	27.65	26.46	27.84	27.09	26.31	27.13	27.7	28	28.7	27.8	27.6	26.6	29.4	27.8	27.5	27.9	30	28.4	28.8	29	27.3	25.9	28.8	28.4
YuMian2Hao (YuWu302)	G. hirsutum	Henan, China	R	R	26.91	29.33	27.35	26.91	27.99	27.66	26.03	26.7	26.65	28.4	27.18	27.82	28.44	27.59	27.73	28.54	28.79	28.79	26.91	27.05	27.87	29.24	28.06	27.58	25.83	27.4	27.17	28.5	30.2	28.8	28.3	27.7	28.1	27.3	27.6	29.2	28.7	29.5	28.5	30.4	28.9	29.3	29.2	30.4	30.3
YuMian9Hao (Yuzao1109)	G. hirsutum	Henan, China	A	R	28.08	27.93	28.58	28.43	27.14	29.18	26.61	27.06	27.63	28.31	27.9	28.39	28.63	28.89	28.86	29.21	27.43	26.64	29.1	29.6	28.18	30.04	29.74	27.66	29.3	28.58	30.01	25.8	27.6	26	26.9	24.4	25.3	26	25.7	25.9	26.9	26.3	26.1	26.9	26.9	27.3	31.3	27.4	23.9
Yun3060	G. hirsutum	ShanXi, China	R	R	26.28	25.91	26.49	27.02	27.94	28	24.97	26.72	26.5	26.03	27.56	28.35	27.5	28.53	26.21	26.89	27.65	26.32	27.29	27.55	27.65	27.49	29.18	27.23	26.14	25.16	28.53	25.9	25.1	26.3	27.9	25.9	26.8	24.5	27.7	26	25.7	26.3	26.5	28.3	27.5	25.3	28	28.1	26.6
Yun92Kang124	G. hirsutum	ShanXi, China	R	R	26.47	28.07	27.35	27.96	28.42	27.88	26.63	26.83	25.96	28.32	27.59	27.86	27.55	28.43	26.46	29.46	26.7	27.62	27.17	27.89	28.51	26.82	27.7	28.12	25.24	27.54	25.29	27	29.3	25.8	26	27	25.6	28.9	29.6	26.8	28.9	26.1	29.1	27.4	28.1	26.5	28.7	24.8	29.1
Yun93Kang354	G. hirsutum	ShanXi, China	R	R	28.29	28	27.17	29.03	28.77	30.26	26.86	27.15	27.43	28.26	28.35	28.27	29.37	29.56	28.75	29.18	27.7	28.09	29.44	27.39	27.16	27.49	26.54	27.98		28.24	27.14	28.3	29	26.8	27.3	27.2	28	26.9	27.5	28.3	27.8	30.3	29.6	30	30.1	30	29.4	28.4	29.8
Yun93Kang393	G. hirsutum	ShanXi, China	R	R	26.01	27.21	26.89	26.29	25.21	27.8	26.93	26.05	25.31	27.24	27.81	26.8	28.99	27.53	28.06	27.07	28.51	27.06	26.99	28.45	28.47	29.2	26.28	26.38	26.94	27.49	27.32	25.4	25.6	26.8	23.9	22.5	26.9	26.4	25	24.3	27.3	28.2	26	29.4	28.4	27.2	27.4	29.1	27.3
ZaoShuChangRong7	G. hirsutum	Henan, China	R	R	29.05	30.82	29.69	32.96	29.38	30.73	29.08	28.75		29.81	28.71	31.8	32.4	30.62	30.79	30.29	30.51	28.92	27.05	28.39	28.69	28.38	27.64	29.45	28.52	27.43	27.64	28.4	30.4	27.8	30.8	29.6	31.1	31.7	29.2		28.6	29.2	30	32.4	30.3	30	30.7	29.9	30.9
ZhaDe3Hao	G. hirsutum	Chad	R	R				29.41	29.01		26.95	27.14	26.9	31.86	31.45	30.66	29.44	31.95	32.88	32.17	29.48	28.51	27.59			30.69	30.01	29.84		29.29	29				29.4	27.4		28.5	28.2	28.2	29.8	32.2	31.6	28.9	32.3	33.1	31.6	28.8	28.7
ZhaDeMian	G. hirsutum	Chad	R	R	30.51	28.39		30.19	32.12	32.21	28.23	28.57	28.97	28.06	29.72	28.31	29.98	30.24	28.36	30.35	30.74	29.45	30.06	29.37	30.39	29.27	29.4	29.5			28.21	28.1	28.6		30.1	28.4	30.1	29	29	29	27	28.9	27.6	27.8	29.2	25.9	29.5	30.2	28.4
ZhaoYang70Hao	G. hirsutum	Liaoning, China	R	R	30.1	30.29	29.67	30.77	31.57	32.26	28.99	28.21	29.32	27.78	29.53	30.61	31.27	30.22	31.19	32.01	28.1	30.82	30.86	30.49	33.13	30.78	29.92	29.92	29.09	27.03	30.67	29.9	28.6	28	28.6	29.2	30.5	29.6	28.3	30.1	28.1	29.6	28.3	29.6	27.6	29.8	32.6	29	30.2
ZhengKang01-505	G. hirsutum	Henan, China	R	R	26.59	26.31	27.28	27.07	29.34	29.21	27.01	27.23	27.17	28.78	26.81	27.34	27.55	27.97	28.25	26.55	28.4	28.57	28.03	28.39	30.05	29.08	28.25	27.53	27.64	28.89	28.08	24.8	25.3	26.9	24.8	26.5	26.8	26.5	26.9	27.1	26.2	25.8	25.8	26.6	26.2	27.9	25	27.4	26.9
ZhengZhouZhangRongMian	G. hirsutum	Henan, China	R	R	29.49	30.83	29.17	30.91	29.8	30.71	27.63	29.97		31.45	31.42	30.88	31.71	32.89	30.27	30.41	27.86	29.45		30.14	31.75	29.42	30.38	28.86	29.21	31.2		27.4	28.7	28.3	29.6	28.8	28.6	27.3	27.2		27.6	31.5	27.4	29.2	29.4	28.3	28.3	27	27.5
Zhong07	G. hirsutum	Henan, China	R	R	29.87	29.79	28.91	28.35	29.3	30.42	28.14	28.24	28.08	28.25	29.35	29.01	29.14	29.81	29.26	28.92	27.12	29.35	28.8	28.87	28.94	28.03	28.4	28.56	27.41	29.5	29.24	26.9	27.6	27.1	24.7	25.7	27.9	26.9	27.4	26.9	26.7	26.8	27.1	26.8	28.7	30	30.9	27.7	29.1
Zhong12	G. hirsutum	Henan, China	R	R	29.35	29.68	28.71	30.85	29.91	30.99	28.42	28.29	28.21	29.99	30.67	28.3	30.01	30.18	30.4	28.77	27.93	27.58	29.83	29.69	30.06	28.34	30.7	30.66	27.93	30.39	30.76	27.9	31.5	27.5	29.8	28.2	27.2	28.9	28.1	28	27.6	28.6	28.5	28.9	30.4	31.2	27.2	28	28.1
Zhong1276	G. hirsutum	Henan, China	R	R	30.9	30.85	30.85	32.11	30.91	31.16	30.09	29.2	29.14	29.59	31.38	29.44	29.83	29.85	29.47	29.59	29.11	27.94	29.87	30.7	31.13	30.4	29.54	31.88	29.71	30.8	29.77	30.2	31.8	29.8	31.7	29.4	29.7	29.8	28.9	28.1	28.9	31.3	27.5	31.7	30	29.6	30.4	29.3	29.7
Zhong2108	G. hirsutum	Henan, China	R	R	28.2	27.23	28.27	29.82	29.87	29.87	27.41	26.77	27.1	28.31	28.65	26.59	29.99	29	28.49	28.56	27.4	28.29	29.96	29.35	29.6	29.92	27.93	27.6	28.36	27.66	27.4	26.2	26.4	26.4	26.8	26.2	27.8	26.4	26.6	25.7	25.1	26.7	24.7	27.7	28	26.7	28.1	24.4	25.6
Zhong2201	G. hirsutum	Henan, China	R	R	28.64	28.26	28.08	29.27	27.08	26.09	25.97	27.8	27.31	28.58	29.04	27.82	28.47	29.93	28.38	28.18	27.92	28.55	29.83	28.77	28.97	27.15	27.76	29.36	26.69	28.61	26.64	27	27	27.7	26.9	26.4	25.3	26.8	28.1	26.6	28	26.3	27	29.1	28.5	26.7	28.5	25.3	28.1
Zhong31(Yuan)	G. hirsutum	Henan, China	R	R	28.56	29.14	27.82	30.83	29.39	29.17	27.47	27.37	28.18	29.32	28.64	28.62	28.45	29.26	28.37	28.3	28.11	27.91	28.46	28.32	29.27	30.48	28.27	28.47	26.84	27.52	29.95	28.6	28.8	27.9	28.6	27	28.6	29.1	27	27.3	28.8	27.1	28.8	28.6	29	29.4	29.8	30.7	28.8
Zhong4612YaH	G. hirsutum	Henan, China	A	R	31.52	30.58	30.12	32.27	32.03	29.89	28.38	29.29	29.64		29.67	29.24	29.34	29.71	29.81	29.94	29.78	29.7	29.77	29.74	29.4	27.8	29.6	30.1	28.84	28.13	29.17	29.5	30	28.7	29.6	29.1	27.8	28.5	28	29.9		27.8	27.2	28.1	27.7	28	29.8	29	27.3
Zhong507145	G. hirsutum	Henan, China	R	R	30.91	30.03	29.89	31.11	31.85	32.05	27.88	28.95	29.53	29.98	31.04	29.57	29.48	29.55	29.86	30.16	29.07	29.61	30.37	30.35	30.4	29.58	29.92	29.8	29.57	30.71	30.22	29.2	29.6	28.9	28.4	30.2	29.5	26.8	29.2	29.5	28.8	29.2	27.7	28.9	28.8	28.7	29	29	28.9
Zhong521	G. hirsutum	Henan, China	R	R	31.71	31.18	31.22	32.29	34.46	32.99	28.93	28.83	29.21	31.77	31.99	31.62	32.56	30.56	30.21	29.84	29.38	30.4	31.28	31.49	32.65	30.77	28.48	28.94		29.66	32.28	30.1	28.5	29.6	29.4	30.4	29.9	27.3	27	27	29	28.3	30.4	30.3	28.6	28.9	33.1	30.4	27.6
Zhong5913-2	G. hirsutum	Henan, China	R	R	28.4	31.64	28.28	29.69	29.81	28.78	27.18	30.19	28.25	29.05	30.28	26.2	29.15	30.13	28.51	29.01	28.31	29.14	28.29	29.7	29.57	32.93	29.8	28.31	29.99	29.96	30.73	27.9	29.9	27.2	29.1	27.8	28.9	28	30	29.4	27.4	29.7	27.2	29.5	28.9	29.9	28.7	26	29.6
Zhong85271	G. hirsutum	Henan, China	R	R	28.47	29.19	28.25	28.2	28.61	28.81	26.8	27.94	27.49	29.03	29.07	29.24	27.67	28.4	29.37	28.9	27.22	28.62	28.58	27.89	28.22	29.11	28.97	29.97	28.84	25.96	28.81	26.6	28.4	26.8	25.5	27.7	26.5	25	27.5	25.4	28.4	28.3	28.4	26.2	27.7	29.1	28.9	26.9	29
Zhong870203	G. hirsutum	Henan, China	R	R	27.05	26.28	27.24	27.85	27.95	27.62	26.25	27.73	26.53	27.03	26.88	27.15	28.57	27.57	28.6	27.38	27.16	26.1	26.42	26.7	27.35	27.62	28.66	29.2	25.75	26.75	28.87	26.4	27	27.1	30.2	26.3	25.7	27.1	28.8	26	28.9	27.1	27.6	29.5	27.6	29.1	28.2	28	26
Zhong89-1	G. hirsutum	Henan, China	R	R	29.26	31.42	31.96	30.77	31.63	32.23	29.92	28.57	29.36	31.54		30.38	29.66	29.96	31.25	28.88	28.04	28.37	30.52	30.16	32.12	31.31	27.44	28.44	30.74	30.28	31.98	30.7	30.6	31.1	31.5	29.3	32.2	31.9	28.9	29.9	31.8	28.9	29.6	27.7	31.1	31.2	28.8	29.6	27
Zhong932906	G. hirsutum	Henan, China	R	R	28.14	30.69	28.97	31.01	31.72	28.66	27.5	27.83	26.86	30.39	29.32	29.1	30.16	29.91	29.13	29.62	28.13	29.58	29.49	28.26	27.2	29.64	28.52	29.79	28.24	28.52	28.29	30.6	28.3	28.6	27.8	29	27	27	28.1	25.1	31.2	25.8	27.6	30.1	29.4	27.2	29.5	29.2	27.4
Zhong961716	G. hirsutum	Henan, China	R	R	28.98	28.77	27.78	28.59	28.99	29.31	27.61	27.77	27.57	28.28	27.58	28.43	31.4	29.4	29.3	27.78	28.08	27.72	27.64	27.53	28.53	28.47	27.8	29.87	28.56	29.34	29.16	28.4	29.1	29	27.7	27.2	28.3	27.6	28.9	27.6	27.2	27.7	29.4	30.8	28.6	29.1	29.5	30.5	28.3
ZhongAR40772	G. hirsutum	Henan, China	R	R	29.51	32.76	31.45	31.77	32.56	31.53	29.77	29.77	32.17	33.26	30.37	31.61	34.02	32.46	30.79	31.21	31.38	32.1	29.68	29.9	30.7	30.45	33.68	31.24	30.24	29.07	29.31	31.2	31.8	34.2	32.1	32.5	30.9	31.7	31.5	33.2	30.8	31.5	31.1	35.4	33.6	32.2	35.7	36.7	34.6
ZhongARR40681	G. hirsutum	Henan, China	R	R	30.44	30.41	30.36	34.62	33.53	31.54	29.8	28.15	29.95	30.81	30.27	31.52	31.14	30.06	31.4	28.02	29.82	28.75	30.23	30.27	30.92	31.76	30.96	31.79	29.34	29.94	30.76	29.2	30	30.5	30.1	31.8	31.3	29.2	29.7	30.5	28.5	27.8	31.2	30.1	29.3	30.9	27.5	29.3	29.3
ZhongARR40682	G. hirsutum	Henan, China	R	R	30.53	31.24	31.14	32.43	31.76	33.31	31.66	29.79		30.85	30.87	30.64	33.14	30.24	31.71	29.57	30.88	29.74	30.1	31.81	31.43	31.1	31.87	31.95	30.94	31.77	32.21	30.5	31.3	29.1	29.2	30	34.9	34.9	32.4		28	29.4	29.1	32.6	27.6	30.1	30.6	31.9	29.9
ZhongARR40683	G. hirsutum	Henan, China	R	R	31.34	30.8	31.89	33.26	32.16	31.32	30.38	30.87	29.81	31.8	29.59	30.63	33.15	31.16	33.05	30.1	31.94	30.51	29.72	31.33	30.3	31.12	29.15	32.71	29.89	30.11	31.48	30.4	29.8	30.1	30.8	30.6	31.2	30.1	31.4	29.9	28.1	28.2	30.5	30.5	29.6	32	26.4	29.7	27.6
ZhongG5	G. hirsutum	Henan, China	R	R	29.23	28.86	28.88	28	28.7	28.99	27.82	27.97	28.92	27.27	28.43	29.36	30.47	29.04	30.25	28.43	29.66	28.12	29.68	28.79	29.14	29.42	28.41	30.06	28.89	29.38	29.5	29.3	29.9	29.4	28.1	28.4	28.4	29.4	29.7	29.1	27.6	27.5	32.2	30.7	28.2	29.9	27.8	29.8	27
ZhongJi926	G. hirsutum	Henan, China	R	R	27.71	27.79	27.1	28.49	27.64	29.76	27.52	27.99	27.57	28.31	28	28.19	28.28	28.78	27.66	29.23	27.42	27.28	27.58	27.92	27.87	29.22	32.71	31.17	27.33	27.64	29.03	28.9	29.4	29.4	29.7	27.7	30.5	28	29.5	29.4	27.9	31.5	25.7	30.6	30.3	28.3	30.2	29.3	28.5
ZhongMianSuo12	G. hirsutum	Henan, China	R	R	30.53	29.54	28.87	30	29.59	30.6	27.7	28.29	28.17	28.17	29.15	28.6	31.1	29.69	29.46	29.16	28.92	28.68	29.28	30.1	30.42	28.27	27.09	30.15	28.6	28.12	29.05	29.2	27.1	27.5	26.6	28.7	27.7	27	27.9	28.3	25	27.5	27.2	30.1	29.5	27.9	30.6	29.6	26.1
ZhongMianSuo16	G. hirsutum	Henan, China	R	R	27.32	26.56	26.53	26.91	27.88	26.66	26.32	26.51	27.07	26.87	27.82	25.51	27.79	26.99	27.18	27.05	26.47	26.33	28.59	27.64	26.96	27.68	26.82	27.23	25.47	25.86	24.99	26.9	27.5	25.9	25.9	28.2	25.9	26.5	27	27.4	27.4	26.1	24.1	27.8	26.6	27.8	29	26.2	28.1
ZhongMianSuo17Hao (Zhong117)	G. hirsutum	Henan, China	R	R	29.24	28.7	27.96	29.91	27.6	28.93	27.09	25.58	27.33	29.85	27.93	28.98	28.84	28.83	29.64	29.45	26.67	27.63	29.93	29.88	28.67	28.77	28.68	28.35	27.68	29.53	29.24	27.5	26.9	24.8	26.3	25.9	24.8	25.7	24.1	26.7	27	28	27	27.4	27.9	27.7	27.3	26.3	26.7
ZhongMianSuo19Hao (Zhong7886)	G. hirsutum	Henan, China	R	R	28.78	28.66	28.32	29.5	28.41	27.05	27.4	26.64	27.56	28.89	28.95	29.63	30.26	29.57	28.84	28.29	28.13	28.34	28.3	29.29	29.19	28.33	27.84	28.29		28.32	28.67	27.2	26.9	26.4	26.9	26.2	24.3	25.3	26	25.9	26.3	27	27	29.4	28.3	28.4	29.1	27.9	27.6
ZhongMianSuo32	G. hirsutum	Henan, China	R	R	31	28.79	27.94	29.05	30.03	29.42	25.81	26.63	27.14	30.44	29.08	30.53	30.97	31.01	30.44	30.15	30.74	29.38	28.71	29.77	29.47	29.78	29.51	31.44	27.56	28.84	29.31	30.1	31.3	27.6	29.6	28.6	30.5	24.9	26.5	26.3	28.6	29.3	30.6	30.6	30.8	31.2	30.6	30.7	27.8
ZhongMianSuo35	G. hirsutum	Henan, China	R	R	29.9	29.21	28.19	30.44	29.67	29.82	28.23	28.21	28.22	28.87	30.43	29.28	32.01	30.79	31.09	29.31	29.59	30.41	29.77	29.97	29.73	29.58	29.51	29.01	29.55	29.44	30.51	29.4	29.2	27.3	28.7	28.3	26.4	29	28.5	28.5	28.8	29.5	27.8	31.2	29.9	30.7	27.6	30	31.8
ZhongMianSuo41 (SGK9708)	G. hirsutum	Henan, China	R	R	28.17	28.33	28.36	28.82	28.25	28.08	27.06	26.71	27.34	27.71	28.39	28.96	30.09	29.07	29.08	27.35	27.13	28.31	29.13	28.86	29.93	28.83	27.33	28.3	27.7	27.96	27.97	25.7	26.4	27.6	25.4	27.7	25.1	24.2	24.1	26.3	25.6	26.7	27	27	27.2	27.6	26.9	24.6	30
ZhongMianSuo49	G. hirsutum	Henan, China	R	R	31.61	29.43	30.79	31.34	32.38	31.83	28.63	29.64	29.87	28.51	30.78	29.69	30.82	31.6	30.85	30.18	30.29	29.51	30.9	30.68	31.06	30.72	30.45	30.74	28.7	31.55	32.72	30.8	29.2	31.2	29.5	30.9	31.8	30.2	32.3	31.1	28	29.7	29.2	31.4	31.4	30.1	32.8	30.7	32
ZhongMianSuo50	G. hirsutum	Henan, China	R	R	28.78	27.59	28.71	26.53	28.52	28.1	27.3	27.91	27.36	29.42	28.56	29.91	30.89	29.5	30.06	28.49	28.22	27.72	29.46	29.66	29.4	29.55		29.87	27.63	28.17	27.69	24.5	26.3	25.9	23.9	26.5	24.7	25.3	24.7	24.3	26.9	27.8	25.2	29.8	28.9	27	28.8	27.3	25.7
ZhongR03	G. hirsutum	Henan, China	R	R	29.5	28.54	29.16	30.23	30.47	29.58	28.8	27.6	28.31	32.37	30.37	29.6	31.56	31.07	30.28	30.09	30.01	29.33	29.66	29.02	28.56	29.39	28.21	28.34	27.85	29.87	29.59	29.3	28.8	29.6	29.2	29.4	30.6	29.5	30.2	28.1	31.9	30.8	31.4	31.3	30.8	30	33	30.8	30
ZhongR40773	G. hirsutum	Henan, China	R	R	30.7	29.08	31.46	32.25	31.96	31.28	27.9	27.63	29.73	28.95	28.14	30.9	31.23	32.12	32.66	29.77	29.91	31.04	28.36	29.13	28.17	28.36	28.13	31.63	27.54	27.7	27.41	32.1	29.2	32.9	32	31	33.1	30.9	30.9	34	29.4	27.8	27	32.2	31.7	33.2	30.1	31	30.7
ZhongYuan911	G. hirsutum	Henan, China	R	R	28.91	28.28	28.26	30.21	31.31	30.33	29.02	27.77	28.05	29.13	28.64	28.57	29.55	30.66	29.01	29.52	29.7	29.6	28.38	28.36	28.14	28.82	26.6	27.8	28.31	29.35	29.63	26.5	28.3	26.6	26.5	27	27.5	27.9	27.7	27.6	26.3	26.9	27.6	27	30.1	28.4	28.5	30.3	27.2
ZhongYuan9112	G. hirsutum	Henan, China	R	R	28.83	28.7	27.22	29.95	31.12	29.16	28.48	27.88	26.65	31.02	27.47	28.5	27.49	27.99	27.87	28.05	27.1	27.74	27.83	30.03	27.5	29.13	26.88	27.65	26.03	27.83	29.69	27.7	27.4	26.7	27.1	27.9	26.9	28.1	29.6	26.4	29	27	26.9	29.6	27.2	26.7	31.7	26	27.3
ZhongYuan9114	G. hirsutum	Henan, China	R	R	27.05	27.22	27.47	28.9	29.36	27.9	26.95	27.51	26.27	29.3	28.88	27.85	29.21	29.44	28.08	28.02	27.94	26.52	28.3	27.8	27.38	28.78	29.75	30.42	25.98	26.61	27.02	27	28.7	26.1	25.1	27.9	25.5	26.4	26.9	25.5	28.1	27.9	27.7	27.2	26.9	27	27.7	27.3	24.6
ZhongYuan9115	G. hirsutum	Henan, China	R	R	28.58	30.13	29.43	31.37	31.85	30.39	30.09	28.65	28.34	31.38	30.94	31.47	31.37	32.23	31.26	31.1	31.17	29.71	30.4	31	30.16	30.45	29.73	31.26	29.11	28.63	28.18	27	30.6	28.5	28.7	28.3	30.1	29.8	28.9	28	28.5	31.1	27.7	30.4	31.8	30.2	32.1	29.8	27.9
ZhongYuan9116	G. hirsutum	Henan, China	R	R	29.57	31.81	30.52	32.46	33.05	31.94	30.45	29.29	30.99	30.44	32.48	30.33	32.7	32.97	30.36	30.51	31.04	31.57	30.94	31.61	29.8	29.89	27.88	30.26	28.18	29.52	28.13	29.5	32.6	30.8	31.3	31.7	32.5	32.3	31.4	30	31.1	31.3	30.8	34.3	33.7	32.4	30.9	31.9	31.5
ZhongYuanHAS-1	G. hirsutum	Henan, China	R	R	29.08	30.26	28.31	29.34	30.42	31.15	27.78	26.78	26.34	30.89	30.39	29.08	30.67	30.07	30.48	29.52	29.57	30.59	29.16	30.77	29.99	30.68	27.51	27.31	26.75	27.87	27.39	27.9	27.7	27.8	26.1	27.4	27.9	25.4	25.8	24.6	29.2	30	28.8	30.3	29.5	30.5	30.9	29.8	29.1
ZhongYuanHST1	G. hirsutum	Henan, China	R	R	28.74	28.7	27.75	27.69	28.6	29.14	27.14	27.14	28.01	28.65	28.87	29.02	28.67	30.35	28.72	28.19		28.69	28.57	29.44	28.2	27.07	29.1	29.31	26.81	27.55	28.77	27.5	27.3	26.2	25.3	26.3	25.4	28.1	27.6	27.4	26.7	26.7	26.7	27.2	28	27.1	29.3		28.1
ZhongZhiBD13	G. hirsutum	Beijing, China	R	R	28.17	28.93	28.83	30.8	30.82	29.65	27.33	26.82	26.23	28.79	29.43	25.82	29.2	29.8	29.47	29.08	28.44	27.98	29.63	28.69	29.12	27.87	30.57	30.77	28.15	28.12	29.55	27	28.1	25.8	29.3	26.4	27.1	26.8	26.1	25.8	28.6	26.7	24.5	27.8	29	28.7		28.1	25.9
ZhongZhiBD27	G. hirsutum	Beijing, China	R	R	28.18	28.26	28.64	29	29.6	29.51	27.5	27.75	27.45	30.31	29.8	27.46	29.09	28.24	28.07	28.93	29.66	28.48	28.69	29.22	29.36	29.69	27.97	27.67	28.92	27.83	28.37	25.7	26.2	25.8	26.9	26.6	26.2	26.4	27	25.6	28.6	27.9	26.9	27.9	26.6	27.1	26.9	26.5	27
ZhongZhiBD89	G. hirsutum	Beijing, China	R	R	27.16	28.11	28.51	26.74	27.62	27.32	26.15		25.02	30.27	28.17	28.57	29.71	28.98	28.95	28.59	27.61	27.09	27.06	29.55	27.79	29.51	28.79	28.54	28.05	26.18	28.12	27.2	27.9	27.7	26.5	25.6	26.6	24.6		24.1	27.5	27.5	27.9	29.7	28.1	28.3	27.8	26.5	23.9
ZhongZi04184	G. hirsutum	Henan, China	R	R	29.18	29.31	29.07	30.78	30.09	32.15	28.62	26.93	28.78	30.99	29.93	29.76	28.87	29.97	30.06	28.62	28.64	28.23	28.92	29.79	29.38	28.81	29.93	29.41	31.16	28.89	28.2	26.9	27	27.7	27.5	28.1	28.2	28.3	26.3	28.2	28.2	26.2	27.1	27.6	27.1	28.9	27.9	28.7	26.3
ZhongZi10Hao	G. hirsutum	Henan, China	R	R	27.9	27.22	27.77	28.17	27.98	28.23	26.75	27.3	26.35	26.62	27.76	27.91	28.55	28.98	28.81	28.11	26.91	26.59	28.37	27.15	27.53	27.78	27.84	30.07	27.46	26.84	25.29	29.1	28.6	28.8	27.5	27.4	29	27.7	28.2	26.2	25.8	29.8	26.2	29.6	27.9	28.7	28.8	27.6	27.9
ZhongZi4480	G. hirsutum	Henan, China	R	R	29.37	30.62	30.5	30.04	31.16	31.8	28.25	29.43	28.85	32.57	30.89	32.2	32	33.17	31.92	31.8	32.11	32.22	30.19	31.38	30.89	30.26	29.01	30.93	29.01	28.66	29.01	30	32	29.8	29.3	29.2	31.7	33.1	33.4	30.3	31.4	31.9	31	32.4	32.7	31.3	35.7	36.5	31.9
ZhongZi640	G. hirsutum	Henan, China	R	R	28.1	27.89	28.71	30.21	28.91	28.11	28.51	26.78	27.02	28.93	28.58	30.16	29.45	30.31	28.25	28.41	28.25	27.84	28.48	28.95	28.25	28.76	28.95	30.49	27.19	26.52	28.91	25.6	26.9	25.2	25.9	25	25	27	25.9	25.3	27.1	25.9	27.5	26.4	28.2	26.8	25.3	26.9	25.2
ZhongZi9102	G. hirsutum	Henan, China	R	R	27.11	28.05	27.43	30.56	29.87	29.54	28.58	28.25	27.44	27.79	28.92	27.19	28.79	29.65	28.61	29.32	29.03	27.31	28.02	29.52	28.52	27.98	28.64	29.03	26.43	29.1	27.39	26.7	27.6	28.1	29.4	28.6	27	28.2	27.5	28.3	27.1	29.4	27	29.2	27.7	28.8	30.6	27.8	26.3
ZhongZi9103	G. hirsutum	Henan, China	R	R	27.09	28.43	28.43	28.52	29.1	27.78	27.47	27.66	27.93	29.07	27.06	26.97	29.13	28.08	28.99	27.71	27.65	29.01	28.75	29.1	27.3	28.81	27.37	28.23	26.66	27.98	27.35	26.2	27	29.2	25.1	27.9	27	27.2	29.3	29.5	27.9	26.9	27	27.3	28.6	28.9	28.7	28.6	27.3
ZhongZi9196 (Jiguang)	G. hirsutum	Henan, China	R	R	30.13	30.75	30.65	31.39	30.66	31.21	28.58	28.25	29.35	30.58	29.98	29.66	32.12	31.01	30.34	29.7	29.5	28.58	29.95	30.62	30.78	30.23	29.12	30.12				30.7	32.5	33.6	31.2	30.9	32	31.7	30.4	32.7	31.7	29.7	31.1	33.1	33.4	30.5	32.9	29.9	28.5
ZiSeMeiMian	G. hirsutum	Henan, China	R	R	20.73		20.28	20.96	20.48	20.86	18.79	18.27	18.45	20.68		19.97	21.09	20.93	21.85	25.54	21.33	19.5		20.97	21	19.46	28.09	27.98	18.28	18.08		24.9		25.2	24	24.5	24	23.5	23.5	23.6	25.1		25.9	24.4	24.9	24.4	25.1	23.7	23.5
E24-33891	G. barbadense	Unknown	R	A				37.76	38.56	36.23	30.86	32.05		33.75	34.12	33.64	37.06	35.51	35.12	34.41	32.5	31.95	36.87	37.11	36.52	35.15	34.68	35.62							37.8	38.6	36.6	28.6	29.7		29.8	31.3	28.5	34.7	31.4	34.2	36.5	36.8	33.8
E24-33892	G. barbadense	Unknown	R	A			34.48	37.05	36.56	34.93	32.46	30.84		33.67	32.95	33.32	36.35	36.49	35.73	32.63	32.59	31.15	36.04	33.43	34.52	35.89	35.23	34.76						34.2	35.7	39.5	35.1	33.2	34.6		31.8	33.9	28.6	35.1	34.1	33.6	33.1	30.3	32.4
Hai7124	G. barbadense	Jiangsu, China	A	A	33.24	32.25	32.56	33.25	33.05	33.08	29.76	31.06	31.33	29.96	29.68	30.44	32.08	33.54	33.42	33.23	33.04	33.62	34.63	33.42	33.99	32.33	32.81	33.81	32.11	34.51	34.06	35.4	37.6	36.7	38.8	40.5	39.3	34.5	36.2	35.4	34.1	35	35	36.3	37.5	40.3	39.8	35.5	39.5
Yinzi6022	G. barbadense	Unknown	R	A	36.14	35.92	36.47	36.42	37.84	36.27	33.94	34.44	35.28	33.97	35.59	34.04	35.49	35.17	36.78	35.09	33.76	32.6	37.03	35.85	37.06	35.29	36.38	36.42	33.67		36.39	36.2	35.5	36.9	38.1	40	39	33.6	36.3	36.4	34.1	37.8	37.4	37.6	36.6	38.6	37.3	35.5	36.4
a The polymorphic sites detected by SNP-PCR and EcoTilling for COBL9 Dt and COBL13 Dt as in S4 Fig. R: Ref. allele; A: Alt. allele.
b Blank in some cells means the missing data.
[truncated: 90 more columns]
