# Supplementary material for: Comprehensive Analysis of the COBRA-Like (COBL) Gene Family in Gossypium Identifies Two COBLs Potentially Associated with Fiber Quality
Source: PLoS One. 2015 Dec 28;10(12):e0145725. doi: 10.1371/journal.pone.0145725 (PMC4692504; doi:10.1371/journal.pone.0145725)
Supplement: S2 Table — The R' primer of EcoTilling was to conduct the second PCR amplification for amplifing the density and specificity. (XLS) [file pone.0145725.s006.xls]

## Sheet: Sheet1
S2 Table. Special primers for PCR ampliﬁcations, qRT-PCR and EcoTilling of COBL members.
Primer description	Gene name	Primer pairs	Primer sequences (5'-3')
qRT-PCR for GhCOBLs	GhCOBL1	F	GGCACTAATAAGATGTTCGTCA
		R	AAGTTACTTTCACCCTCCAAT
	GhCOBL2	F	CCAAGAAGCTCAAAGGCATC
		R	GACTTTAGGATCACTCGGTTTAG
	GhCOBL3	F	TCCAATGCCGTGTGGTGA
		R	AAGGCGGTTTCATCCCAGTT
	GhCOBL4	F	TCGGTGAAATCTCCAGTGC
		R	CATGAGGGCAGAGGACTTT
	GhCOBL5	F	CGTATTAAAGGAAGCCGGAG
		R	CGCATTCATCGCCATTG
	GhCOBL6	F	GCAACATCTCACGGCCAACC
		R	GCACAAGTGTCGCAAGGAATAGC
	GhCOBL7	F	GAAAGAAGGCAATGAACTACTG
		R	CTTGATCCAGTGTAAATTCCTT
	GhCOBL8	F	TATGCCACCACCCGACACC
		R	CCATTGCTGCCAAGAGAGTT
	GhCOBL9	F	TTCAATCGGAGGTGCTTCTTC
		R	GCTGCCAAACCGGAGAATAG
	GhCOBL10	F	GCCGTTCTTGCTGCGATGAGAG
		R	AGACAGCAGAGCAGCCTATCAA
	GhCOBL11	F	GTCAGTGGTAGAAGCAGC
		R	GAGGCTAAGAAGGCAACT
	GhCOBL12	F	TAAGACAGTAAGAGTTCCTGTG
		R	GGGTAACAAATCTACTGGGTT
	GhCOBL13	F	CACTGGCATGTCAAGCTC
		R	CTCCATAGCGTGTAGTTCATC
	GhCOBL14	F	CCGCCATCGATAGTGAGATGTAC
		R	AATGCGACCAAGTTCCAGC
	GhCOBL15	F	GCTTGAAACCTACTAACC
		R	GGATTCGTCTTTGTAACTAT
	GhCOBL16	F	TCTGTTTCAGCCAGTCATG
		R	CCGCAGACAGCATTCAT
	GhCOBL17	F	GACCCTTTAGAGATCGCAT
		R	AGAAATCATCCCAACAAAGC
	GhCOBL18	F	CTTGAAGAATTACAGCCAG
		R	GGTTAAGTGGTTCATAGTTG
	GhCOBL19	F	CATTCAATGGGACCAAACTGG
		R	CAGGCACTTTAGGCTTACT
qRT-PCR for endogenous control	Ghhistone3	F	GAAGCCTCATCGATACCGTC
		R	CTACCACTACCATCATGG
Gene cloning	GhCOBL9	F	ACTCATCCTCCTAACTCCAAAAG
		R	CAGAATCCAAAACTTTCATACTCC
	GhCOBL13	F	CAGAACCTGAGTCTCGCCAT
		R	TGCTGACAAACCCAGATTCC
SNP	GhCOBL9 Dt	F	AACTTGTGCTTGTGGATGCCAGGACT
		R	AAGCTGAAAACTTGTGTTACATCGTTAAGATTAGGG
EcoTilling	GhCOBL13 Dt	F	GCATGTGGATGCCAGAACAAGAAGAAT
		R	TGACAAACCCAGATTCCATTGTGCTACA
		R'a	ATTGCAGCAATGAATGTAAAGCTGGTGAA
qRT-PCR for subgenome special	GhCOBL9 At	F	ACCTTCACTTTAAAGCAAGGATGGCCC
		R	CAAACAGTGACCAACAAGAAAACCATAGCAG
	GhCOBL9 Dt	F	GATAAAGATACCTTCACTTTAAAGCAAGGATGGACA
		R	CAAACAGTGACCAACAAGAAAACCATAGCAG
	GhCOBL13 At	F	GCATGTGGATGCCAGAACAAGAACATC
		R	GGAGCATTATCTTTCCTTGGTGTGTTCAATC
	GhCOBL13 Dt	F	GCATGTGGATGCCAGAACAAGAACATT
		R	GGAGCATTATCTTTCCTTGGTGTGTTCAATC
a The R' primer of EcoTilling was to conduct the second PCR amplification for amplifing the density and specificity.
