# Supplementary material for: Comprehensive Analysis of the COBRA-Like (COBL) Gene Family in Gossypium Identifies Two COBLs Potentially Associated with Fiber Quality
Source: PLoS One. 2015 Dec 28;10(12):e0145725. doi: 10.1371/journal.pone.0145725 (PMC4692504; doi:10.1371/journal.pone.0145725)
Supplement: S3 Table — The pearson correlation coefficient: r>0: positive correlation; r<0: negative correlation; r = 0: no linear correlation. The genes in yellow shadow have the lowest expression level in all tested tissues in fiber developmental stages. (XLS) [file pone.0145725.s007.xls]

## Sheet: Sheet1
S3 Table. Pearson correlation coefficients of expression pattern between GhCOBLs and GhCESAs in different fiber developmental stagesa.
	GhCESA1A	GhCESA1B	GhCESA3A	GhCESA3B	GhCESA3C	GhCESA6A	GhCESA6B	GhCESA6C	GhCESA6D	GhCESA4A	GhCESA4B	GhCESA7A	GhCESA7B	GhCESA8Ab	GhCESA8B
GhCOBL16	0.541147	0.556949	0.54289	0.256525	-0.155148	-0.65912	0.205056	0.0504834	0.202921	0.5115	0.495304	0.495304	0.501557	-0.797321	0.496829
GhCOBL3	-0.169541	-0.240605	-0.270695	-0.447824	0.624902	0.797243	0.054098	-0.24095	0.376621	0.0753878	0.108852	0.108852	0.0980009	0.36161	0.10624
GhCOBL8	-0.413537	-0.412921	-0.313184	-0.595855	0.359067	0.465191	0.288801	-0.444497	0.131019	0.0488657	0.106349	0.106349	0.0877973	0.149752	0.101422
GhCOBL10	-0.59137	-0.666413	-0.210606	-0.743131	0.643296	0.879061	0.118257	-0.535186	0.092198	-0.0114572	0.032651	0.032651	0.0180754	0.730402	0.0290919
GhCOBL12	-0.295954	-0.363769	-0.486786	-0.289933	0.226057	0.683544	-0.363185	-0.18374	0.0306588	-0.281939	-0.293472	-0.293472	-0.290496	0.645181	-0.292494
GhCOBL11	-0.602811	-0.647613	-0.43303	-0.68046	0.494233	0.907572	-0.0223683	-0.487888	0.0572275	-0.165879	-0.126919	-0.126919	-0.140062	0.808802	-0.130091
GhCOBL17	-0.639633	-0.639225	-0.481238	-0.620658	-0.196988	0.0976145	-0.15606	-0.589564	-0.508587	0.0190505	-0.0191279	-0.0191279	-0.00553109	0.232599	-0.0146097
GhCOBL6	-0.613219	-0.519275	-0.533044	-0.426586	-0.529024	-0.121902	-0.493892	-0.703828	-0.513834	-0.468237	-0.495501	-0.495501	-0.486406	0.476883	-0.49162
GhCOBL18	-0.727086	-0.670053	-0.32014	-0.459739	-0.361726	-0.155261	-0.23213	-0.611479	-0.619826	-0.402895	-0.415545	-0.415545	-0.411116	0.407718	-0.413174
GhCOBL15	0.820604	0.858154	0.0800211	0.818769	-0.424349	-0.534292	-0.336298	0.494112	0.428136	-0.277522	-0.289033	-0.289033	-0.286994	-0.553395	-0.289537
GhCOBL9	0.151902	0.110636	0.744951	-0.199577	0.38501	-0.10725	0.54569	-0.0359407	0.00452813	0.998506	0.979437	0.979437	0.988486	-0.333897	0.982602
GhCOBL13	0.153269	0.111201	0.750825	-0.203275	0.4015	-0.095686	0.563497	-0.0354762	0.0209997	0.999489	0.983766	0.983766	0.991668	-0.335343	0.986567
GhCOBL5	0.198744	0.145334	0.81157	-0.219414	0.676647	0.12535	0.840487	0.00152082	0.356315	0.912857	0.963035	0.963035	0.948026	-0.335053	0.958501
GhCOBL4b	0.0874623	0.0418854	0.730882	-0.317754	0.672085	0.146371	0.896265	-0.0950136	0.339324	0.848508	0.913631	0.913631	0.893494	-0.326982	0.907529
GhCOBL2b	0.237962	0.196535	0.0434825	-0.033382	0.551461	0.54392	0.245796	-0.0569329	0.841438	-0.193767	-0.0856214	-0.0856214	-0.123813	0.106305	-0.0978236
GhCOBL7b	0.155638	0.113158	0.755872	-0.204172	0.411731	-0.0893639	0.574831	-0.034418	0.0324596	0.999854	0.986328	0.986328	0.993475	-0.336942	0.988888
GhCOBL1b	-0.200332	-0.164946	0.451496	-0.283217	0.320724	0.146875	0.498592	-0.331254	0.191875	0.0828729	0.173486	0.173486	0.14294	0.263654	0.164564
GhCOBL19b	0.611031	0.654503	-0.05504	0.483504	-0.338918	-0.365153	-0.380082	0.136831	0.415527	-0.21786	-0.228454	-0.228454	-0.226101	-0.389604	-0.228157
a The pearson correlation coefficient: r>0: positive correlation; r<0: negative correlation; r=0: no linear correlation.
b The genes have the lowest expression level in all tested tissues in fiber developmental stages.
