# Supplementary material for: Comprehensive Analysis of the COBRA-Like (COBL) Gene Family in Gossypium Identifies Two COBLs Potentially Associated with Fiber Quality
Source: PLoS One. 2015 Dec 28;10(12):e0145725. doi: 10.1371/journal.pone.0145725 (PMC4692504; doi:10.1371/journal.pone.0145725)
Supplement: S4 Table — (XLS) [file pone.0145725.s008.xls]

## Sheet: Sheet1
S4 Table. Sequence information on COBL9 and COBL13 in cotton.
Gene Name	Purpose	Gene sequence origin	Sequences (5'-3')	Length
COBL9	SNP-PCR	TM-1 At Genome	TTGGTAACTCATCCTCCTAACTCCAAAAAAATTGCTTATATTCAGAATTTGGTTCCTGCTATTTGCCACCAGTCAGTGTAGATCATGAGATTTGTCATCTCGGCTTTGTTCCTTTTTGTAGTTGCAGCTGCTTATGATCCTTTGGATCCAAATGGAAACTTAACAATCAAATGGGATATTGTTTCTTGGACACCCGATGGCTACGTGGTAAGTAAGAGTAAATTATAGATAAGGGTTTCAATATCTGAGCTTTATGATGATGCTAATAACATTTTTGCAGGCTGTTGTGACGATGAACAATTTTCAAATGTATCGGCACATAATGAGTCCTGGTTGGACCTTGGGGTGGACATGGGCTAAGAAAGAAGTGATATGGTCCATGAATGGAGCTCAAACTAC…	1715bp
		TM-1 Dt Genome	TTGGTAACTCATCCTCCTAACTCCAAAAGAATTGCTTATATTCAGAATCTGGTTCCTGCTATTTGCCACCAGTCAGTGTAGATCATGAGATTTGTCATCTCGGCTTTGTTCCTTTTTGTAGTTGCAGCTGCTTATGATCCTTTGGATCCAAATGGAAACTTAACAATCAAATGGGATATTGTGTCTTGGACACCCGATGGCTACGTGGTAAGCAAGTGTAAATTATAGATAAGGGTTTCAATATCTGAGCTTTATGATGATGCTAATAACATTTTTGCAGGCTGTTGTGACGATGAACAATTTTCAAATGTATCGGCACATAATGAGTCCTGGTTGGACCTTGGGGTGGACATGGGCTAAGAAAGAAGTGATATGGTCCATGAATGGAGCTCAAACTAC…	1709bp
		Hai7124 At Genome	TTGGTAACTCATCCTCCTAACTCCAAAAAAATTGCTTATATTCAGAATTTGGTTCCTGCTATTTGCCACCAGTCAGTGTAGATCATGAGATTTGTCATCTCGGCTTTGTTCCTTTTTGTAGTTGCAGCTGCTTATGATCCTTTGGATCCAAATGGAAACTTAACAATCAAATGGGATATTGTTTCTTGGACACCCGATGGCTACGTGGTAAGTAAGAGTAAATTATAGATAAGGGTTTCAATATCTGAGCTTTATGATGATGCTAATAACATTTTTGCAGGCTGTTGTGACGATGAACAATTTTCAAATGTATCGGCACATAATGAGTCCTGGTTGGACCTTGGGGTGGACATGGGCTAAGAAAGAAGTGATATGGTCCATGAATGGAGCTCAAACTAC…	1715bp
		Hai7124 Dt Genome	TTGGTAACTCATCCTCCTAACTCCAAAAGAATTGCTTATATTCAGAATCTGGTTCCTGCTATTTGCCACCAGTCAGTGTAGATCATGAGATTTGTCATCTCGGCTTTGTTCCTTTTTGTAGTTGCAGCTGCTTATGATCCTTTGGATCCAAATGGAAACTTAACAATCAAATGGGATATTGTGTCTTGGACACCCGATGGCTACGTGGTAAGCAAGTGTAAATTATAGATAAGGGTTTCAATATCTGAGCTTTATGATGATGCTAATAACATTTTTGCAGGCTGTTGTGACGATGAACAATTTTCAAATGTATCGGCACATAATGAGTCCTGGTTGGACCTTGGGGTGGACATGGGCTAAGAAAGAAGTGATATGGTCCATGAATGGAGCTCAAACTAC…	1709bp
		TM-1 At cDNA	TTGGTAACTCATCCTCCTAACTCCAAAAAAATTGCTTATATTCAGAATTTGGTTCCTGCTATTTGCCACCAGCCAGTGTAGATCATGAGATTTGTCATCTCGGCTTTGTTCCTTTTTGTAGTTGCAGCTGCTTATGATCCTTTGGATCCAAATGGAAACTTAACAATCAAATGGGATATTGTTTCTTGGACACCCGATGGCTACGTGGCTGTTGTGACGATGAACAATTTTCAAATGTATCGGCACATAATGAGTCCTGGTTGGACCTTGGGGTGGACATGGGCTAAGAAAGAAGTGATATGGTCCATGAATGGAGCTCAAACTACTGAACAAGGTGACTGCTCCAAGTTCAAAGGAAATGTACCTCATTGTTGCAAGAAAACACCCACTGTTGTAGAC…	1418bp
COBL13	Ecotilling	TM-1 At Genome	CAGAACCTGAGTCTCGCCATTGCTACAAGTCCATAGAGATGAAGTTTTTCATCTCAGTTTTGTTTCTTTTTGTCCTCTTTTCTTATGCAGGTGAACATTTATTCAGTTCCTACAGCTTTTTTTTTTTTAATGTTTATTCAATTGCCTTGCATTTAATTTCTTTGCTTTGTTGTTGCAGCTGCATATGATCCTTTGGATCCAAATGGAAATGTAACAATCAAATGGGATATTGTGTCTTGGACGCCTGATGGCTATGTGGTGAGTGCTAAATATGTATCCAGAATAATGTAAGTTGCACCGGTCATAGCTATATATATAATATATCTGAGCTTCTTGTGCCAATGATTATCTTACAGGCAGTGGTTACAATGAACAATTTTCAAATGTATCGGCACATCA…	1927bp
		TM-1 Dt Genome	CAGAACCTGAGTCTCGCCATTGCTACAAGTCCATAGAGATGAAGTTTTTCATCTCAGTTTTGTTCCTTTTTGTTCTCTTTTCTTATGCAGGTGCACATTTATTCAGTTCCTACAGCTTTTTTTATTTTTTATTTTTTTTAATGTTTATTCAATTTCCTTGCATTTAATTTCTTTGCTTTGTTGTTGCAGCTGCATATGATCCTTTGGATCCAAATGGAAATGTAACAATCAAATGGGATATTGTGTCTTGGACGCCTGATGGCTATGTGGTGAGTGCTAAATATGTATCCAGAATCATGTGATTCTGTAAGTTGCACCGATCATAGCTATATATATAATATATCTGAGCTTCTTCTGCCAATGATTATCTTACAGGCAGTGGTTACAATGAACAATTTT…	1947bp
		Hai7124 Dt Genome	GCATGTGGATGCCAGAACAAGAAGAATTGTGTCAAGTAAGCTGACATTCCATTCCTGAATGCTTAAACTCGATTTACTTACAGAGATCATGAACATCGAAATCTTACAATGAATGCAATGTTTCAGGAGTGATTCCAAGTTTCTTAAAATGGTAGGATTGAACACACCAAGGAAAGATAATGCTCCACTGCTTCAATGCACGCACCACATGTGCCCAGTGCGAGTACACTGGCATGTCAAGCTCAACTACAAAGAGTACTGGCGAGTTAAGGTATCGATCACCAACTTCAACTACCGGATGAACTACACGCTATGGAGCCTTGTTGTCCAGCACCCTAATCTTAACAACGTAACACAAGTTTTCAGCTTCGATTACAAGCCGCTGGTTCCCTATGAATC…	918bp
		TM-1 At cDNA	CAGAACCTGAGTCTCGCCATTGCTACAAGTCCATAGAGATGAAGTTTTTCATCTCAGTTTTGTTTCTTTTTGTCCTCTTTTCTTATGCAGCTGCATATGATCCTTTGGATCCAAATGGAAATGTAACAATCAAATGGGATATTGTGTCTTGGACGCCTGATGGCTATGTGGCAGTGGTTACAATGAACAATTTTCAAATGTATCGGCACATCATGAGTCCTGGTTGGACCTTGGGGTGGACATGGGCTAAGAAAGAAGTAATATGGTCCATGGTAGGGGCTCAAACTACTGAGCAAGGTGATTGCTCAAAGTTCAAAGGAAATATACCTCACTGCTGCAAGAAAACCCCCACGGTTGTAGACTTGCTCCCTGGTGTTCCCTACAATCAACAATTCACCA…	1475bp
